# Supplementary material for: Bis(1H-imidazole-κN 3){2,2′-[propane-1,2-diylbis(nitrilo­methyl­idyne)]diphenolato-κ4 O,N,N′,O′}iron(III) perchlorate
Source: Acta Crystallogr Sect E Struct Rep Online. 2010 Feb 17;66(Pt 3):m302–3. doi: 10.1107/S1600536810004010 (PMC2983534; doi:10.1107/S1600536810004010)
Supplement: Supplementary file 1 [file e-66-0m302-sup1.cif]

##############################################################################
###                                                                        ###
###        Electronic paper (Acta Crystallographica Section E)             ###
###                                                                        ###
##############################################################################
#                                                                            #
# This CIF contains the data in a paper accepted for publication in Acta     #
# Crystallographica Section E. It conforms to the requirements of Notes      #
# for Authors for Section E, and has been peer reviewed under the auspices   #
# of the IUCr Commission on Journals.                                        #
#                                                                            #
# Full details of the Crystallographic Information File format               #
# are given in the paper "The Crystallographic Information File (CIF):       #
# a New Standard Archive File for Crystallography" by S. R. Hall, F. H.      #
# Allen and I. D. Brown [Acta Cryst. (1991), A47, 655-685].                  #
#                                                                            #
# The current version of the core CIF dictionary is obtainable from          #
# ftp://ftp.iucr.org/pub/cif_core.dic. The current version number is 2.4.    #
#                                                                            #
# Software is freely available for graphical display of the structure(s) in  #
# this CIF.  For information consult the CIF home page http://www.iucr.org/  #
# cif/home.html                                                              #
#                                                                            #
# This file may be used for bona fide research purposes within the           #
# scientific community so long as proper attribution is given to the journal # 
# article from which it was obtained.                                        #
#                                                                            #
##############################################################################
                                             
data_I
_audit_creation_method     SHELXL-97
_chemical_name_systematic
;
Bis(1<i>H</i>-imidazole-\k<i>N</i>^3^){2,2'-[propane-1,2-
diylbis(nitrilomethylidyne)]diphenolato-
\k^4^<i>O</i>,<i>N</i>,<i>N</i>',<i>O</i>'}iron(III) perchlorate
;
_chemical_name_common     ?
_chemical_formula_moiety     'C23 H24 Fe N6 O2 +, Cl O4 -'
_chemical_formula_sum     'C23 H24 Cl Fe N6 O6'
_chemical_formula_iupac     '[Fe (C17 H16 N2 O2) (C3 H4 N2)2] Cl O4'
_chemical_formula_weight     571.78
_chemical_melting_point     ?
_symmetry_cell_setting     monoclinic
_symmetry_space_group_name_H-M     'P 21/c'
loop_
    _symmetry_equiv_pos_as_xyz
    'x, y, z'
    '-x, y+1/2, -z+1/2'
    '-x, -y, -z'
    'x, -y-1/2, z-1/2'
_cell_length_a     10.4898(8)
_cell_length_b     16.4312(9)
_cell_length_c     14.7729(8)
_cell_angle_alpha     90.00
_cell_angle_beta     105.5081(17)
_cell_angle_gamma     90.00
_cell_volume     2453.6(3)
_cell_formula_units_Z     4
_cell_measurement_reflns_used     18352
_cell_measurement_theta_min     2.47
_cell_measurement_theta_max     27.48
_cell_measurement_temperature     113(2)
_exptl_crystal_description     block
_exptl_crystal_colour     black
_exptl_crystal_size_max     0.20
_exptl_crystal_size_mid     0.20
_exptl_crystal_size_min     0.20
_exptl_crystal_density_diffrn     1.548
_exptl_crystal_density_meas     ?
_exptl_crystal_density_method     'not measured'
_exptl_crystal_F_000     1180
_exptl_absorpt_coefficient_mu     0.776
_exptl_absorpt_correction_type     multi-scan
_exptl_absorpt_process_details     '(ABSCOR; Higashi, 2001)'
_exptl_absorpt_correction_T_min     0.8602
_exptl_absorpt_correction_T_max     0.8602
_exptl_special_details
;
;
_diffrn_ambient_temperature     113(2)
_diffrn_radiation_type     MoK\a
_diffrn_radiation_wavelength     0.71069
_diffrn_radiation_source     'fine-focus sealed tube'
_diffrn_radiation_monochromator     graphite
_diffrn_measurement_device_type     'Rigaku R-AXIS RAPID Imaging Plate'
_diffrn_measurement_method     \w
_diffrn_detector_area_resol_mean     ?
_diffrn_reflns_number     20794
_diffrn_reflns_av_R_equivalents     0.0862
_diffrn_reflns_av_sigmaI/netI     0.0850
_diffrn_reflns_theta_min     2.37
_diffrn_reflns_theta_max     27.48
_diffrn_reflns_theta_full     27.48
_diffrn_measured_fraction_theta_max     0.997
_diffrn_measured_fraction_theta_full     0.997
_diffrn_reflns_limit_h_min     -13
_diffrn_reflns_limit_h_max     11
_diffrn_reflns_limit_k_min     -21
_diffrn_reflns_limit_k_max     21
_diffrn_reflns_limit_l_min     -19
_diffrn_reflns_limit_l_max     19
_diffrn_standards_number     ?
_diffrn_standards_interval_count     ?
_diffrn_standards_interval_time     ?
_diffrn_standards_decay_%     ?
_refine_special_details
;
Refinement of <i>F</i>^2^ against ALL reflections. The weighted <i>R</i>-factor
wR and goodness of fit <i>S</i> are based on <i>F</i>^2^, conventional
<i>R</i>-factors <i>R</i> are based on <i>F</i>, with <i>F</i> set to zero for
negative <i>F</i>^2^. The threshold expression of <i>F</i>^2^ >
\s(<i>F</i>^2^) is used only for calculating <i>R</i>-factors(gt) etc. and is
not relevant to the choice of reflections for refinement. <i>R</i>-factors
based on <i>F</i>^2^ are statistically about twice as large as those based on
<i>F</i>, and <i>R</i>- factors based on ALL data will be even larger.
;
_reflns_number_total     5615
_reflns_number_gt     3529
_reflns_threshold_expression     I>2sigma(I)
_refine_ls_structure_factor_coef     Fsqd
_refine_ls_matrix_type     full
_refine_ls_R_factor_all     0.1214
_refine_ls_R_factor_gt     0.0650
_refine_ls_wR_factor_gt     0.1569
_refine_ls_wR_factor_ref     0.1794
_refine_ls_goodness_of_fit_ref     0.989
_refine_ls_restrained_S_all     0.989
_refine_ls_number_reflns     5615
_refine_ls_number_parameters     335
_refine_ls_number_restraints     0
_refine_ls_hydrogen_treatment     constr
_refine_ls_weighting_scheme     calc
_refine_ls_weighting_details
         'calc w=1/[\s^2^(Fo^2^)+(0.1000P)^2^+0.0000P] where P=(Fo^2^+2Fc^2^)/3'
_atom_sites_solution_hydrogens     geom
_atom_sites_solution_primary     direct
_atom_sites_solution_secondary     difmap
_refine_ls_shift/su_max     0.001
_refine_ls_shift/su_mean     0.000
_refine_diff_density_max     0.765
_refine_diff_density_min     -0.650
_refine_ls_extinction_method     none
_refine_ls_extinction_coef     ?
loop_
    _atom_type_symbol
    _atom_type_description
    _atom_type_scat_dispersion_real
    _atom_type_scat_dispersion_imag
    _atom_type_scat_source
    'C' 'C' 0.0033 0.0016
                         'International Tables Vol C Tables 4.2.6.8 and 6.1.1.4'
    'H' 'H' 0.0000 0.0000
                         'International Tables Vol C Tables 4.2.6.8 and 6.1.1.4'
    'N' 'N' 0.0061 0.0033
                         'International Tables Vol C Tables 4.2.6.8 and 6.1.1.4'
    'O' 'O' 0.0106 0.0060
                         'International Tables Vol C Tables 4.2.6.8 and 6.1.1.4'
    'Cl' 'Cl' 0.1484 0.1585
                         'International Tables Vol C Tables 4.2.6.8 and 6.1.1.4'
    'Fe' 'Fe' 0.3463 0.8444
                         'International Tables Vol C Tables 4.2.6.8 and 6.1.1.4'
_computing_data_collection     'PROCESS-AUTO (Rigaku, 1998)'
_computing_cell_refinement     'PROCESS-AUTO (Rigaku, 1998)'
_computing_data_reduction
;
CrystalClear (Molecular Structure Corporation and Rigaku, 2002)
;
_computing_structure_solution     'SHELXS97 (Sheldrick, 2008)'
_computing_structure_refinement     'SHELXL97 (Sheldrick, 2008)'
_computing_molecular_graphics     'Yadokari-XG (Wakita, 2000)'
_computing_publication_material     'SHELXL97 (Sheldrick, 2008)'
loop_
    _atom_site_type_symbol
    _atom_site_label
    _atom_site_fract_x
    _atom_site_fract_y
    _atom_site_fract_z
    _atom_site_U_iso_or_equiv
    _atom_site_adp_type
    _atom_site_calc_flag
    _atom_site_refinement_flags
    _atom_site_occupancy
    _atom_site_disorder_assembly
    _atom_site_disorder_group
    Fe Fe1 0.79757(6) 0.13608(3) 0.88002(3) 0.02225(18) Uani d . 1 . .
    Cl Cl1 0.69936(10) -0.13827(6) 0.61401(6) 0.0306(2) Uani d . 1 . .
    O O1 0.7346(3) 0.06289(15) 0.95574(17) 0.0267(6) Uani d . 1 . .
    O O2 0.8686(3) 0.06897(16) 0.79939(17) 0.0268(6) Uani d . 1 . .
    O O3 0.6186(3) -0.20419(19) 0.5683(2) 0.0464(9) Uani d . 1 . .
    O O4 0.6768(4) -0.06891(19) 0.5516(2) 0.0506(9) Uani d . 1 . .
    O O5 0.8363(3) -0.1597(2) 0.6359(3) 0.0530(10) Uani d . 1 . .
    O O6 0.6683(4) -0.1151(3) 0.6984(2) 0.0633(11) Uani d . 1 . .
    N N1 0.7220(3) 0.23386(19) 0.9436(2) 0.0283(8) Uani d . 1 . .
    N N2 0.8607(3) 0.23941(19) 0.8192(2) 0.0258(7) Uani d . 1 . .
    N N3 0.9857(3) 0.13642(19) 0.9853(2) 0.0266(7) Uani d . 1 . .
    N N4 1.1404(4) 0.0971(2) 1.1086(2) 0.0386(9) Uani d . 1 . .
    H H4A 1.1795 0.0723 1.1615 0.046 Uiso calc R 1 . .
    N N5 0.6125(3) 0.1369(2) 0.7717(2) 0.0276(8) Uani d . 1 . .
    N N6 0.4654(4) 0.1116(2) 0.6386(2) 0.0400(10) Uani d . 1 . .
    H H6A 0.4292 0.0916 0.5823 0.048 Uiso calc R 1 . .
    C C1 0.7007(5) 0.3882(3) 0.9504(3) 0.0436(12) Uani d . 1 . .
    H H1A 0.6109 0.3875 0.9584 0.065 Uiso calc R 1 . .
    H H1B 0.7123 0.4370 0.9153 0.065 Uiso calc R 1 . .
    H H1C 0.7651 0.3887 1.0122 0.065 Uiso calc R 1 . .
    C C2 0.7217(5) 0.3135(3) 0.8970(3) 0.0437(12) Uani d . 1 . .
    H H2 0.6444 0.3116 0.8401 0.052 Uiso calc R 1 . .
    C C3 0.8397(5) 0.3177(3) 0.8607(4) 0.0465(13) Uani d . 1 . .
    H H3A 0.8276 0.3610 0.8125 0.056 Uiso calc R 1 . .
    H H3B 0.9183 0.3314 0.9125 0.056 Uiso calc R 1 . .
    C C4 0.6667(4) 0.2260(2) 1.0119(3) 0.0292(9) Uani d . 1 . .
    H H4 0.6375 0.2744 1.0354 0.035 Uiso calc R 1 . .
    C C5 0.6456(4) 0.1508(3) 1.0550(3) 0.0289(9) Uani d . 1 . .
    C C6 0.5831(5) 0.1545(3) 1.1286(3) 0.0368(11) Uani d . 1 . .
    H H6 0.5582 0.2062 1.1472 0.044 Uiso calc R 1 . .
    C C7 0.5574(5) 0.0875(3) 1.1733(3) 0.0429(12) Uani d . 1 . .
    H H7 0.5132 0.0920 1.2214 0.051 Uiso calc R 1 . .
    C C8 0.5962(5) 0.0116(3) 1.1484(3) 0.0420(12) Uani d . 1 . .
    H H8 0.5811 -0.0357 1.1811 0.050 Uiso calc R 1 . .
    C C9 0.6569(5) 0.0047(3) 1.0759(3) 0.0347(10) Uani d . 1 . .
    H H9 0.6829 -0.0474 1.0595 0.042 Uiso calc R 1 . .
    C C10 0.6801(4) 0.0724(2) 1.0274(2) 0.0270(9) Uani d . 1 . .
    C C11 0.9182(4) 0.2386(3) 0.7521(3) 0.0283(9) Uani d . 1 . .
    H H11 0.9369 0.2898 0.7285 0.034 Uiso calc R 1 . .
    C C12 0.9565(4) 0.1668(3) 0.7100(3) 0.0278(9) Uani d . 1 . .
    C C13 1.0235(4) 0.1789(3) 0.6396(3) 0.0335(10) Uani d . 1 . .
    H H13 1.0400 0.2329 0.6226 0.040 Uiso calc R 1 . .
    C C14 1.0649(5) 0.1152(3) 0.5955(3) 0.0375(11) Uani d . 1 . .
    H H14 1.1102 0.1247 0.5487 0.045 Uiso calc R 1 . .
    C C15 1.0401(4) 0.0360(3) 0.6199(3) 0.0363(11) Uani d . 1 . .
    H H15 1.0677 -0.0087 0.5890 0.044 Uiso calc R 1 . .
    C C16 0.9763(4) 0.0220(3) 0.6880(3) 0.0340(10) Uani d . 1 . .
    H H16 0.9611 -0.0325 0.7039 0.041 Uiso calc R 1 . .
    C C17 0.9327(4) 0.0864(3) 0.7351(3) 0.0277(9) Uani d . 1 . .
    C C18 1.0139(5) 0.0901(3) 1.0620(3) 0.0320(10) Uani d . 1 . .
    H H18 0.9518 0.0566 1.0808 0.038 Uiso calc R 1 . .
    C C19 1.1997(5) 0.1494(3) 1.0607(3) 0.0355(10) Uani d . 1 . .
    H H19 1.2899 0.1658 1.0774 0.043 Uiso calc R 1 . .
    C C20 1.1030(4) 0.1732(2) 0.9839(3) 0.0286(9) Uani d . 1 . .
    H H20 1.1147 0.2095 0.9368 0.034 Uiso calc R 1 . .
    C C21 0.5883(4) 0.0979(3) 0.6904(3) 0.0327(10) Uani d . 1 . .
    H H21 0.6506 0.0645 0.6715 0.039 Uiso calc R 1 . .
    C C22 0.4052(5) 0.1619(3) 0.6876(3) 0.0414(12) Uani d . 1 . .
    H H22 0.3171 0.1819 0.6678 0.050 Uiso calc R 1 . .
    C C23 0.4955(4) 0.1780(3) 0.7700(3) 0.0336(10) Uani d . 1 . .
    H H23 0.4814 0.2117 0.8186 0.040 Uiso calc R 1 . .
loop_
    _atom_site_aniso_label
    _atom_site_aniso_U_11
    _atom_site_aniso_U_22
    _atom_site_aniso_U_33
    _atom_site_aniso_U_12
    _atom_site_aniso_U_13
    _atom_site_aniso_U_23
    Fe1 0.0297(3) 0.0202(3) 0.0168(3) -0.0031(3) 0.0062(2) 0.0003(2)
    Cl1 0.0300(6) 0.0369(6) 0.0223(5) -0.0017(5) 0.0027(4) -0.0049(4)
    O1 0.0457(18) 0.0202(14) 0.0196(13) -0.0033(12) 0.0179(12) -0.0002(11)
    O2 0.0360(17) 0.0266(15) 0.0207(13) -0.0046(12) 0.0125(12) -0.0028(11)
    O3 0.046(2) 0.0410(19) 0.0427(18) -0.0176(16) -0.0051(15) 0.0030(15)
    O4 0.068(3) 0.0364(19) 0.0353(17) -0.0089(17) -0.0065(16) 0.0077(15)
    O5 0.032(2) 0.0399(19) 0.081(3) 0.0024(16) 0.0046(18) -0.0156(18)
    O6 0.062(3) 0.102(3) 0.0309(17) 0.008(2) 0.0201(17) -0.0083(19)
    N1 0.038(2) 0.0223(18) 0.0258(17) -0.0004(15) 0.0100(15) 0.0028(14)
    N2 0.033(2) 0.0216(17) 0.0227(16) -0.0018(14) 0.0071(15) 0.0003(14)
    N3 0.034(2) 0.0221(17) 0.0214(16) 0.0028(15) 0.0039(14) -0.0011(14)
    N4 0.044(2) 0.041(2) 0.0259(18) 0.0210(19) 0.0008(17) 0.0019(17)
    N5 0.029(2) 0.0269(18) 0.0247(16) -0.0055(16) 0.0032(14) 0.0011(15)
    N6 0.045(3) 0.040(2) 0.0264(18) -0.0146(19) -0.0063(17) 0.0028(17)
    C1 0.042(3) 0.036(3) 0.054(3) 0.001(2) 0.015(2) 0.001(2)
    C2 0.066(4) 0.023(2) 0.048(3) 0.000(2) 0.026(3) -0.001(2)
    C3 0.067(4) 0.025(2) 0.057(3) 0.001(2) 0.032(3) 0.006(2)
    C4 0.034(3) 0.029(2) 0.024(2) 0.0023(18) 0.0075(18) -0.0048(18)
    C5 0.032(2) 0.032(2) 0.0224(19) -0.0017(18) 0.0078(17) -0.0033(17)
    C6 0.050(3) 0.039(3) 0.029(2) 0.002(2) 0.021(2) -0.0055(19)
    C7 0.054(3) 0.047(3) 0.037(2) -0.007(2) 0.028(2) -0.008(2)
    C8 0.063(3) 0.037(3) 0.033(2) -0.013(2) 0.024(2) -0.001(2)
    C9 0.050(3) 0.025(2) 0.033(2) -0.007(2) 0.017(2) -0.0014(18)
    C10 0.032(2) 0.029(2) 0.0188(18) -0.0061(18) 0.0054(17) -0.0024(17)
    C11 0.032(2) 0.028(2) 0.0238(19) -0.0055(18) 0.0044(17) 0.0065(17)
    C12 0.027(2) 0.034(2) 0.0217(19) -0.0025(18) 0.0056(17) -0.0007(17)
    C13 0.033(3) 0.041(3) 0.027(2) -0.008(2) 0.0077(19) 0.0062(19)
    C14 0.036(3) 0.057(3) 0.020(2) -0.004(2) 0.0084(19) -0.002(2)
    C15 0.031(3) 0.052(3) 0.025(2) -0.003(2) 0.0057(19) -0.006(2)
    C16 0.040(3) 0.038(3) 0.027(2) -0.006(2) 0.0136(19) -0.0025(19)
    C17 0.027(2) 0.035(2) 0.0208(19) -0.0059(18) 0.0045(17) 0.0019(17)
    C18 0.045(3) 0.028(2) 0.023(2) 0.010(2) 0.0078(19) 0.0044(17)
    C19 0.032(3) 0.039(3) 0.034(2) 0.008(2) 0.008(2) -0.005(2)
    C20 0.030(2) 0.025(2) 0.028(2) 0.0017(18) 0.0046(18) -0.0047(17)
    C21 0.039(3) 0.031(2) 0.024(2) -0.007(2) 0.0010(19) 0.0026(18)
    C22 0.030(3) 0.041(3) 0.045(3) -0.011(2) -0.003(2) 0.014(2)
    C23 0.031(3) 0.028(2) 0.041(2) -0.0066(19) 0.009(2) 0.0048(19)
_geom_special_details
;
All esds (except the esd in the dihedral angle between two l.s. planes) are
estimated using the full covariance matrix. The cell esds are taken into
account individually in the estimation of esds in distances, angles and
torsion angles; correlations between esds in cell parameters are only used
when they are defined by crystal symmetry. An approximate (isotropic)
treatment of cell esds is used for estimating esds involving l.s. planes.
;
loop_
    _geom_bond_atom_site_label_1
    _geom_bond_atom_site_label_2
    _geom_bond_site_symmetry_2
    _geom_bond_distance
    _geom_bond_publ_flag
    Fe1 O1 . 1.879(2) y
    Fe1 O2 . 1.914(3) y
    Fe1 N1 . 2.119(3) y
    Fe1 N2 . 2.108(3) y
    Fe1 N3 . 2.161(3) y
    Fe1 N5 . 2.161(3) y
    Cl1 O3 . 1.428(3) ?
    Cl1 O4 . 1.445(3) ?
    Cl1 O5 . 1.429(3) ?
    Cl1 O6 . 1.422(3) ?
    O1 C10 . 1.339(4) ?
    O2 C17 . 1.333(4) ?
    N1 C2 . 1.478(5) ?
    N1 C4 . 1.297(5) ?
    N2 C3 . 1.466(5) ?
    N2 C11 . 1.291(5) ?
    N3 C18 . 1.331(5) ?
    N3 C20 . 1.376(5) ?
    N4 C18 . 1.327(5) ?
    N4 C19 . 1.364(6) ?
    N4 H4A . 0.8800 ?
    N5 C21 . 1.325(5) ?
    N5 C23 . 1.395(5) ?
    N6 C21 . 1.331(5) ?
    N6 C22 . 1.360(6) ?
    N6 H6A . 0.8800 ?
    C1 C2 . 1.507(6) ?
    C1 H1A . 0.9800 ?
    C1 H1B . 0.9800 ?
    C1 H1C . 0.9800 ?
    C2 C3 . 1.476(7) ?
    C2 H2 . 1.0000 ?
    C3 H3A . 0.9900 ?
    C3 H3B . 0.9900 ?
    C4 C5 . 1.434(6) ?
    C4 H4 . 0.9500 ?
    C5 C6 . 1.412(5) ?
    C5 C10 . 1.428(6) ?
    C6 C7 . 1.348(6) ?
    C6 H6 . 0.9500 ?
    C7 C8 . 1.392(6) ?
    C7 H7 . 0.9500 ?
    C8 C9 . 1.389(6) ?
    C8 H8 . 0.9500 ?
    C9 C10 . 1.380(6) ?
    C9 H9 . 0.9500 ?
    C11 C12 . 1.441(6) ?
    C11 H11 . 0.9500 ?
    C12 C13 . 1.416(5) ?
    C12 C17 . 1.413(6) ?
    C13 C14 . 1.364(6) ?
    C13 H13 . 0.9500 ?
    C14 C15 . 1.394(6) ?
    C14 H14 . 0.9500 ?
    C15 C16 . 1.368(6) ?
    C15 H15 . 0.9500 ?
    C16 C17 . 1.408(6) ?
    C16 H16 . 0.9500 ?
    C18 H18 . 0.9500 ?
    C19 C20 . 1.361(6) ?
    C19 H19 . 0.9500 ?
    C20 H20 . 0.9500 ?
    C21 H21 . 0.9500 ?
    C22 C23 . 1.353(6) ?
    C22 H22 . 0.9500 ?
    C23 H23 . 0.9500 ?
loop_
    _geom_angle_atom_site_label_1
    _geom_angle_atom_site_label_2
    _geom_angle_atom_site_label_3
    _geom_angle_site_symmetry_1
    _geom_angle_site_symmetry_3
    _geom_angle
    _geom_angle_publ_flag
    O1 Fe1 O2 . . 105.02(11) ?
    O1 Fe1 N1 . . 89.34(12) ?
    O1 Fe1 N2 . . 165.83(12) ?
    O1 Fe1 N3 . . 88.40(12) ?
    O1 Fe1 N5 . . 93.19(12) ?
    O2 Fe1 N1 . . 165.15(12) ?
    O2 Fe1 N2 . . 88.86(12) ?
    O2 Fe1 N3 . . 90.95(12) ?
    O2 Fe1 N5 . . 87.99(12) ?
    N1 Fe1 N2 . . 77.04(12) ?
    N1 Fe1 N3 . . 93.25(13) ?
    N1 Fe1 N5 . . 87.44(13) ?
    N2 Fe1 N3 . . 88.51(12) ?
    N2 Fe1 N5 . . 90.10(12) ?
    N3 Fe1 N5 . . 178.27(12) ?
    O3 Cl1 O4 . . 108.75(19) ?
    O3 Cl1 O5 . . 110.6(2) ?
    O3 Cl1 O6 . . 111.8(2) ?
    O4 Cl1 O5 . . 108.8(2) ?
    O4 Cl1 O6 . . 108.2(2) ?
    O5 Cl1 O6 . . 108.6(2) ?
    Fe1 O1 C10 . . 133.5(2) ?
    Fe1 O2 C17 . . 132.4(3) ?
    Fe1 N1 C2 . . 114.7(2) ?
    Fe1 N1 C4 . . 124.6(3) ?
    C2 N1 C4 . . 120.3(3) ?
    Fe1 N2 C3 . . 115.4(3) ?
    Fe1 N2 C11 . . 125.7(3) ?
    C3 N2 C11 . . 118.9(3) ?
    Fe1 N3 C18 . . 124.3(3) ?
    Fe1 N3 C20 . . 129.7(3) ?
    C18 N3 C20 . . 105.5(4) ?
    C18 N4 C19 . . 108.5(4) ?
    C18 N4 H4A . . 125.8 ?
    C19 N4 H4A . . 125.8 ?
    Fe1 N5 C21 . . 125.8(3) ?
    Fe1 N5 C23 . . 128.9(3) ?
    C21 N5 C23 . . 105.3(4) ?
    C21 N6 C22 . . 108.3(4) ?
    C21 N6 H6A . . 125.9 ?
    C22 N6 H6A . . 125.9 ?
    C2 C1 H1A . . 109.5 ?
    C2 C1 H1B . . 109.5 ?
    C2 C1 H1C . . 109.5 ?
    H1A C1 H1B . . 109.5 ?
    H1A C1 H1C . . 109.5 ?
    H1B C1 H1C . . 109.5 ?
    N1 C2 C1 . . 117.3(4) ?
    N1 C2 C3 . . 108.2(4) ?
    N1 C2 H2 . . 105.4 ?
    C1 C2 C3 . . 114.0(4) ?
    C1 C2 H2 . . 105.4 ?
    C3 C2 H2 . . 105.4 ?
    N2 C3 C2 . . 110.2(4) ?
    N2 C3 H3A . . 109.6 ?
    N2 C3 H3B . . 109.6 ?
    C2 C3 H3A . . 109.6 ?
    C2 C3 H3B . . 109.6 ?
    H3A C3 H3B . . 108.1 ?
    N1 C4 C5 . . 125.8(4) ?
    N1 C4 H4 . . 117.1 ?
    C5 C4 H4 . . 117.1 ?
    C4 C5 C6 . . 117.6(4) ?
    C4 C5 C10 . . 124.7(3) ?
    C6 C5 C10 . . 117.7(4) ?
    C5 C6 C7 . . 122.4(4) ?
    C5 C6 H6 . . 118.8 ?
    C7 C6 H6 . . 118.8 ?
    C6 C7 C8 . . 119.5(4) ?
    C6 C7 H7 . . 120.3 ?
    C8 C7 H7 . . 120.3 ?
    C7 C8 C9 . . 120.2(4) ?
    C7 C8 H8 . . 119.9 ?
    C9 C8 H8 . . 119.9 ?
    C8 C9 C10 . . 121.1(4) ?
    C8 C9 H9 . . 119.5 ?
    C10 C9 H9 . . 119.5 ?
    O1 C10 C9 . . 119.3(4) ?
    O1 C10 C5 . . 121.7(3) ?
    C5 C10 C9 . . 119.0(4) ?
    N2 C11 C12 . . 125.6(4) ?
    N2 C11 H11 . . 117.2 ?
    C12 C11 H11 . . 117.2 ?
    C11 C12 C13 . . 116.9(4) ?
    C11 C12 C17 . . 124.3(3) ?
    C13 C12 C17 . . 118.8(4) ?
    C12 C13 C14 . . 121.8(4) ?
    C12 C13 H13 . . 119.1 ?
    C14 C13 H13 . . 119.1 ?
    C13 C14 C15 . . 119.2(4) ?
    C13 C14 H14 . . 120.4 ?
    C15 C14 H14 . . 120.4 ?
    C14 C15 C16 . . 120.6(4) ?
    C14 C15 H15 . . 119.7 ?
    C16 C15 H15 . . 119.7 ?
    C15 C16 C17 . . 121.6(4) ?
    C15 C16 H16 . . 119.2 ?
    C17 C16 H16 . . 119.2 ?
    O2 C17 C12 . . 123.1(4) ?
    O2 C17 C16 . . 118.9(4) ?
    C12 C17 C16 . . 118.0(3) ?
    N3 C18 N4 . . 110.9(4) ?
    N3 C18 H18 . . 124.6 ?
    N4 C18 H18 . . 124.6 ?
    N4 C19 C20 . . 105.7(4) ?
    N4 C19 H19 . . 127.1 ?
    C20 C19 H19 . . 127.1 ?
    N3 C20 C19 . . 109.4(4) ?
    N3 C20 H20 . . 125.3 ?
    C19 C20 H20 . . 125.3 ?
    N5 C21 N6 . . 111.1(4) ?
    N5 C21 H21 . . 124.4 ?
    N6 C21 H21 . . 124.4 ?
    N6 C22 C23 . . 106.5(4) ?
    N6 C22 H22 . . 126.7 ?
    C23 C22 H22 . . 126.7 ?
    N5 C23 C23 . . 108.8(4) ?
    N5 C23 H23 . . 125.6 ?
    C22 C23 H23 . . 125.6 ?
loop_
    _geom_torsion_atom_site_label_1
    _geom_torsion_atom_site_label_2
    _geom_torsion_atom_site_label_3
    _geom_torsion_atom_site_label_4
    _geom_torsion_site_symmetry_1
    _geom_torsion_site_symmetry_2
    _geom_torsion_site_symmetry_3
    _geom_torsion_site_symmetry_4
    _geom_torsion
    _geom_torsion_publ_flag
    O2 Fe1 O1 C10 . . . . 176.7(3) ?
    N1 Fe1 O1 C10 . . . . -7.2(4) ?
    N2 Fe1 O1 C10 . . . . 8.6(8) ?
    N3 Fe1 O1 C10 . . . . 86.1(4) ?
    N5 Fe1 O1 C10 . . . . -94.6(4) ?
    O1 Fe1 O2 C17 . . . . -175.8(3) ?
    N1 Fe1 O2 C17 . . . . 19.3(7) ?
    N2 Fe1 O2 C17 . . . . 1.3(3) ?
    N3 Fe1 O2 C17 . . . . -87.2(3) ?
    N5 Fe1 O2 C17 . . . . 91.4(3) ?
    O1 Fe1 N1 C2 . . . . -169.1(3) ?
    O1 Fe1 N1 C4 . . . . 3.9(3) ?
    O2 Fe1 N1 C2 . . . . -3.6(7) ?
    O2 Fe1 N1 C4 . . . . 169.3(4) ?
    N2 Fe1 N1 C2 . . . . 14.9(3) ?
    N2 Fe1 N1 C4 . . . . -172.2(4) ?
    N3 Fe1 N1 C2 . . . . 102.6(3) ?
    N3 Fe1 N1 C4 . . . . -84.5(3) ?
    N5 Fe1 N1 C4 . . . . 97.1(3) ?
    N5 Fe1 N1 C2 . . . . -75.8(3) ?
    O1 Fe1 N2 C3 . . . . -7.4(7) ?
    O1 Fe1 N2 C11 . . . . 170.5(4) ?
    O2 Fe1 N2 C3 . . . . -175.8(3) ?
    O2 Fe1 N2 C11 . . . . 2.1(3) ?
    N1 Fe1 N2 C3 . . . . 8.8(3) ?
    N1 Fe1 N2 C11 . . . . -173.2(4) ?
    N3 Fe1 N2 C3 . . . . -84.9(3) ?
    N3 Fe1 N2 C11 . . . . 93.1(3) ?
    N5 Fe1 N2 C3 . . . . 96.2(3) ?
    N5 Fe1 N2 C11 . . . . -85.9(3) ?
    O1 Fe1 N3 C18 . . . . 4.1(3) ?
    O1 Fe1 N3 C20 . . . . 174.8(3) ?
    O2 Fe1 N3 C18 . . . . -100.9(3) ?
    O2 Fe1 N3 C20 . . . . 69.8(3) ?
    N1 Fe1 N3 C18 . . . . 93.3(3) ?
    N1 Fe1 N3 C20 . . . . -95.9(3) ?
    N2 Fe1 N3 C18 . . . . 170.3(3) ?
    N2 Fe1 N3 C20 . . . . -19.0(3) ?
    O1 Fe1 N5 C21 . . . . -103.2(3) ?
    O1 Fe1 N5 C23 . . . . 77.9(3) ?
    O2 Fe1 N5 C21 . . . . 1.8(3) ?
    O2 Fe1 N5 C23 . . . . -177.1(3) ?
    N1 Fe1 N5 C21 . . . . 167.6(3) ?
    N1 Fe1 N5 C23 . . . . -11.3(3) ?
    N2 Fe1 N5 C21 . . . . 90.6(3) ?
    N2 Fe1 N5 C23 . . . . -88.3(3) ?
    Fe1 O1 C10 C5 . . . . 7.0(6) ?
    Fe1 O1 C10 C9 . . . . -172.9(3) ?
    Fe1 O2 C17 C12 . . . . -3.2(6) ?
    Fe1 O2 C17 C16 . . . . 178.4(3) ?
    Fe1 N1 C2 C1 . . . . -165.7(3) ?
    Fe1 N1 C2 C3 . . . . -35.1(5) ?
    C4 N1 C2 C1 . . . . 21.0(6) ?
    C4 N1 C2 C3 . . . . 151.7(4) ?
    Fe1 N1 C4 C5 . . . . -0.8(6) ?
    C2 N1 C4 C5 . . . . 171.8(4) ?
    Fe1 N2 C3 C2 . . . . -30.6(5) ?
    C11 N2 C3 C2 . . . . 151.3(4) ?
    Fe1 N2 C11 C12 . . . . -3.7(6) ?
    C3 N2 C11 C12 . . . . 174.2(4) ?
    Fe1 N3 C18 N4 . . . . 173.6(3) ?
    C20 N3 C18 N4 . . . . 1.0(4) ?
    Fe1 N3 C20 C19 . . . . -173.0(3) ?
    C18 N3 C20 C19 . . . . -0.9(4) ?
    Fe1 N5 C23 C22 . . . . 179.1(3) ?
    C19 N4 C18 N3 . . . . -0.8(5) ?
    C18 N4 C19 C20 . . . . 0.2(5) ?
    C21 N5 C23 C22 . . . . 0.1(5) ?
    Fe1 N5 C21 N6 . . . . -179.1(3) ?
    C23 N5 C21 N6 . . . . 0.0(4) ?
    C22 N6 C21 N5 . . . . 0.0(5) ?
    C21 N6 C22 C23 . . . . 0.1(5) ?
    N1 C2 C3 N2 . . . . 41.1(5) ?
    C1 C2 C3 N2 . . . . 173.6(4) ?
    N1 C4 C5 C6 . . . . -179.8(4) ?
    N1 C4 C5 C10 . . . . -1.6(7) ?
    C4 C5 C6 C7 . . . . 179.4(4) ?
    C10 C5 C6 C7 . . . . 1.0(7) ?
    C4 C5 C10 O1 . . . . -1.1(6) ?
    C4 C5 C10 C9 . . . . 178.8(4) ?
    C6 C5 C10 O1 . . . . 177.1(4) ?
    C6 C5 C10 C9 . . . . -3.0(6) ?
    C5 C6 C7 C8 . . . . 1.6(8) ?
    C6 C7 C8 C9 . . . . -2.1(8) ?
    C7 C8 C9 C10 . . . . 0.0(7) ?
    C8 C9 C10 O1 . . . . -177.6(4) ?
    C8 C9 C10 C5 . . . . 2.5(7) ?
    N2 C11 C12 C13 . . . . -177.5(4) ?
    N2 C11 C12 C17 . . . . 1.8(6) ?
    C11 C12 C13 C14 . . . . 179.6(4) ?
    C17 C12 C13 C14 . . . . 0.2(6) ?
    C11 C12 C17 O2 . . . . 1.8(6) ?
    C11 C12 C17 C16 . . . . -179.7(4) ?
    C13 C12 C17 O2 . . . . -178.9(4) ?
    C13 C12 C17 C16 . . . . -0.4(6) ?
    C12 C13 C14 C15 . . . . 0.4(7) ?
    C13 C14 C15 C16 . . . . -0.7(7) ?
    C14 C15 C16 C17 . . . . 0.5(7) ?
    C15 C16 C17 O2 . . . . 178.6(4) ?
    C15 C16 C17 C12 . . . . 0.1(6) ?
    N4 C19 C20 N3 . . . . 0.5(5) ?
    N6 C22 C23 N5 . . . . -0.1(5) ?
loop_
    _geom_hbond_atom_site_label_D
    _geom_hbond_atom_site_label_H
    _geom_hbond_atom_site_label_A
    _geom_hbond_site_symmetry_A
    _geom_hbond_distance_DH
    _geom_hbond_distance_HA
    _geom_hbond_distance_DA
    _geom_hbond_angle_DHA
    C7 H7 O6 3_657 0.95 2.526 3.436(6) 161
    C16 H16 O5 1_555 0.95 2.527 3.325(6) 142
    N4 H4A O2 3_757 0.88 2.476 3.063(4) 125
    N4 H4A O6 3_757 0.88 2.359 3.031(4) 133
    N6 H6A O4 3_656 0.88 2.028 2.892(4) 167
data_global
_journal_date_recd_electronic     2009-12-22
_journal_date_accepted     2010-02-01
_journal_name_full     'Acta Crystallographica, Section E'
_journal_year     2010
_journal_volume     66
_journal_issue      3
_journal_page_first     m302
_journal_page_last     m303
_journal_paper_category     QM
_journal_coeditor_code     KJ2139
_publ_contact_author_name     'Shinya Hayami'
_publ_contact_author_address
;
Department of Chemistry, Graduate School of Science and Technology,
Kumamoto University, 2-39-1 Kurokami, Kumamoto, 860-8555, Japan
;
_publ_contact_author_email     'hayami@sci.kumamoto-u.ac.jp'
_publ_contact_author_fax     '096-342-3469'
_publ_contact_author_phone     '096-342-3469'
_publ_section_title
;\
Bis(1<i>H</i>-imidazole-\k<i>N</i>^3^){2,2'-[propane-1,2-\
diylbis(nitrilomethylidyne)]diphenolato-\k^4^<i>O</i>,<i>N</i>,<i>N</i>',\
<i>O</i>'}iron(III) perchlorate
;
loop_
    _publ_author_name
    _publ_author_footnote
    _publ_author_address
    'Kojima, Yoshihiro' .
;
Department of Chemistry, Graduate School of Science, Hiroshima University,
1-3-1 Kagamiyama, Higashi-Hiroshima, 739-8526, Japan
;
    'Kato, Kazuya' .
;
Department of Chemistry, Graduate School of Science and Technology,
Kumamoto University, 2-39-1 Kurokami, Kumamoto, 860-8555, Japan
;
    'Yamamoto, Yuuki' .
;
Department of Chemistry, Graduate School of Science and Technology,
Kumamoto University, 2-39-1 Kurokami, Kumamoto, 860-8555, Japan
;
    'Inoue, Katsuya' .
;
Department of Chemistry, Graduate School of Science, Hiroshima University,
1-3-1 Kagamiyama, Higashi-Hiroshima, 739-8526, Japan
;
    'Hayami, Shinya' .
;
Department of Chemistry, Graduate School of Science and Technology,
Kumamoto University, 2-39-1 Kurokami, Kumamoto, 860-8555, Japan
;
