# Supplementary material for: Bis(1H-imidazole-κN 3){2,2′-[propane-1,2-diylbis(nitrilo­methyl­idyne)]diphenolato-κ4 O,N,N′,O′}iron(III) perchlorate
Source: Acta Crystallogr Sect E Struct Rep Online. 2010 Feb 17;66(Pt 3):m302–3. doi: 10.1107/S1600536810004010 (PMC2983534; doi:10.1107/S1600536810004010)
Supplement: Supplementary file 2 [file e-66-0m302-Isup2.hkl]

# 
# h,k,l, Fc-squared, Fo-squared, sigma(Fo-squared) and status flag 
# 
data_I
_shelx_title  sh81m
_shelx_refln_list_code          4 
_shelx_F_calc_maximum      381.82 
_exptl_crystal_F_000      1180.00 
_reflns_d_resolution_high  0.7701 
 
loop_ 
 _symmetry_equiv_pos_as_xyz 
 'x, y, z' 
 '-x, y+1/2, -z+1/2' 
 '-x, -y, -z' 
 'x, -y-1/2, z-1/2' 
 
_cell_length_a    10.4898 
_cell_length_b    16.4312 
_cell_length_c    14.7729 
_cell_angle_alpha  90.000 
_cell_angle_beta  105.508 
_cell_angle_gamma  90.000 
 
_shelx_F_squared_multiplier     1.000 
 
loop_ 
 _refln_index_h 
 _refln_index_k 
 _refln_index_l 
 _refln_F_squared_calc 
 _refln_F_squared_meas 
 _refln_F_squared_sigma 
 _refln_observed_status 
   2   0   0     3910.33     3743.26     36.33 o 
   3   0   0    12583.64    10930.38     72.62 o 
   4   0   0      820.18      748.25     36.37 o 
   5   0   0      372.06      318.03     41.75 o 
   6   0   0     3454.76     3271.50     82.30 o 
   7   0   0      146.49      185.88     74.37 o 
   8   0   0     2196.09     1690.06    396.09 o 
   9   0   0       73.91       48.68     68.22 o 
  10   0   0     1731.93     2037.46    157.59 o 
  11   0   0      226.02      171.85    130.15 o 
  12   0   0      454.40      555.45    104.08 o 
  13   0   0       23.92        3.44    110.06 o 
   1   1   0    12213.73     9939.47   3406.29 o 
   2   1   0      989.25     1166.63    115.77 o 
   3   1   0      566.38      598.56     25.14 o 
   4   1   0     1568.40     1546.35     49.72 o 
   5   1   0      504.51      486.47     52.58 o 
   6   1   0     1786.69     1543.59     61.75 o 
   7   1   0       63.90       41.74     21.90 o 
   8   1   0      215.16      219.14     49.31 o 
   9   1   0       56.62       70.83     39.80 o 
  10   1   0       11.82       44.57     42.23 o 
  11   1   0       19.86       89.10     62.18 o 
  12   1   0      128.16      178.62     79.77 o 
  13   1   0      139.32      214.07    111.40 o 
   0   2   0     3680.63     2031.65   1552.11 o 
   1   2   0       29.69       45.61      7.71 o 
   2   2   0     1547.46     1663.47     19.59 o 
   3   2   0     2582.75     2565.85     68.40 o 
   4   2   0      425.21      375.69     24.87 o 
   5   2   0        0.63       44.47     36.30 o 
   6   2   0        0.62       -8.13     34.77 o 
   7   2   0       86.73      178.23     48.13 o 
   8   2   0       19.72       63.86     71.00 o 
   9   2   0      188.90      241.65     58.00 o 
  10   2   0      191.87      168.82     45.11 o 
  11   2   0       58.22       29.46     51.70 o 
  12   2   0        2.28      -12.31     70.77 o 
  13   2   0        1.51        4.58     82.28 o 
   1   3   0        4.69       29.54     11.26 o 
   2   3   0      383.37      317.43     27.06 o 
   3   3   0       18.86       59.09     20.34 o 
   4   3   0     7069.13     6207.71     68.31 o 
   5   3   0      673.25      645.16     30.59 o 
   6   3   0     3580.75     3450.63     56.51 o 
   7   3   0      752.36      735.75     44.05 o 
   8   3   0       47.00      100.35     64.78 o 
   9   3   0      100.41      150.91     61.38 o 
  10   3   0        5.28       50.54     65.89 o 
  11   3   0      151.22      172.37     65.34 o 
  12   3   0       80.75       83.08     72.02 o 
   0   4   0    83584.78    84472.83    705.80 o 
   1   4   0      270.59      203.03     13.42 o 
   2   4   0     4579.79     3720.74    115.96 o 
   3   4   0     1528.32     1575.02     47.08 o 
   4   4   0     1035.62      988.11     32.97 o 
   5   4   0     2757.47     2821.58    179.88 o 
   6   4   0     1115.43     1162.31     40.25 o 
   7   4   0       98.18      109.86     53.03 o 
   8   4   0     3035.55     3230.12     92.17 o 
   9   4   0       40.48       75.30     53.67 o 
  10   4   0     2171.91     2070.41    122.50 o 
  11   4   0       14.80      119.65     91.79 o 
  12   4   0      480.98      422.76    148.65 o 
   1   5   0     3864.90     4333.54    207.88 o 
   2   5   0       43.52       83.45     19.78 o 
   3   5   0      229.63      234.48     18.81 o 
   4   5   0     6492.80     6284.39     92.34 o 
   5   5   0       63.12       78.92     37.11 o 
   6   5   0    12391.61    11639.64    636.59 o 
   7   5   0      134.13      137.15     42.69 o 
   8   5   0      993.29     1000.35     96.16 o 
   9   5   0        3.21      126.05     73.51 o 
  10   5   0       48.52       69.34     63.17 o 
  11   5   0      189.12      218.51     89.92 o 
  12   5   0      215.64      277.61     86.98 o 
   0   6   0     1401.31     1488.01     27.02 o 
   1   6   0        9.75       64.38     16.25 o 
   2   6   0        2.63       51.13     20.93 o 
   3   6   0      104.47      133.65     26.72 o 
   4   6   0      221.42      251.95     28.77 o 
   5   6   0     6675.93     7005.10    130.47 o 
   6   6   0      231.63      321.70     48.63 o 
   7   6   0      644.52      698.59     45.76 o 
   8   6   0       72.14      156.29     91.47 o 
   9   6   0      124.74      138.42     59.94 o 
  10   6   0      786.98      674.82     84.11 o 
  11   6   0        0.01      129.81    102.76 o 
  12   6   0       86.13      208.44    139.10 o 
   1   7   0     1349.89     1331.21     29.69 o 
   2   7   0      250.46      294.40     20.35 o 
   3   7   0      164.51      240.56     23.55 o 
   4   7   0      502.74      565.53     45.08 o 
   5   7   0        4.96       44.79     15.13 o 
   6   7   0      329.40      271.13     50.31 o 
   7   7   0       94.41      129.17     42.29 o 
   8   7   0        3.91       23.85     50.99 o 
   9   7   0      391.13      453.91     82.58 o 
  10   7   0        0.67      -11.67     66.27 o 
  11   7   0       97.14      146.86     72.72 o 
  12   7   0       11.42      152.64    105.08 o 
   0   8   0     5004.39     4681.91    105.58 o 
   1   8   0        3.43       36.99     20.11 o 
   2   8   0     2148.31     1875.22     94.74 o 
   3   8   0       33.37       45.64     23.98 o 
   4   8   0      104.84       79.78     28.04 o 
   5   8   0     1675.64     1945.30     67.75 o 
   6   8   0      215.24      218.69     55.56 o 
   7   8   0      513.08      464.25     48.57 o 
   8   8   0     1672.68     1597.71    102.30 o 
   9   8   0      128.81       97.17     92.73 o 
  10   8   0      759.62      756.79     87.87 o 
  11   8   0       46.10      171.25    132.32 o 
  12   8   0      275.24      313.22     84.12 o 
   1   9   0     1311.36     1151.08     43.41 o 
   2   9   0      635.76      569.45     25.16 o 
   3   9   0       91.86      198.89     29.78 o 
   4   9   0     3512.75     3595.78     52.42 o 
   5   9   0      133.15      209.86     24.79 o 
   6   9   0     5399.13     5816.93    419.64 o 
   7   9   0       49.09       86.93     64.30 o 
   8   9   0      677.26      731.08     52.19 o 
   9   9   0       44.88       85.84     59.49 o 
  10   9   0       45.61      252.02    119.31 o 
  11   9   0      489.36      478.53     93.43 o 
   0  10   0     4410.60     4416.79    270.44 o 
   1  10   0     1161.12     1074.10     28.82 o 
   2  10   0     4986.51     4617.63    172.94 o 
   3  10   0      241.39      210.33     32.39 o 
   4  10   0      264.68      273.99     39.79 o 
   5  10   0      311.90      323.97     37.25 o 
   6  10   0       47.03      129.73     55.77 o 
   7  10   0       31.98       28.33     55.19 o 
   8  10   0      419.70      423.58     63.44 o 
   9  10   0        6.62       18.35    104.45 o 
  10  10   0      432.50      485.40    175.26 o 
  11  10   0        2.49      145.25     99.32 o 
   1  11   0      327.27      317.22     37.18 o 
   2  11   0       55.37       65.71     33.01 o 
   3  11   0      599.73      637.97     34.08 o 
   4  11   0      201.52      324.51     36.24 o 
   5  11   0       65.39       92.43     38.76 o 
   6  11   0       39.67       69.24     39.51 o 
   7  11   0       51.75       59.22     65.11 o 
   8  11   0       24.49       39.99     55.17 o 
   9  11   0      364.19      325.90     86.45 o 
  10  11   0        9.81       99.55     98.94 o 
  11  11   0       49.12      138.03    118.55 o 
   0  12   0      180.28      199.51     43.84 o 
   1  12   0       92.78      141.25     34.77 o 
   2  12   0     1396.70     1469.93     36.34 o 
   3  12   0        5.70       74.52     34.93 o 
   4  12   0      789.01      768.22     40.54 o 
   5  12   0      625.35      685.78     49.36 o 
   6  12   0       55.79       77.46     30.44 o 
   7  12   0      384.28      269.45     69.38 o 
   8  12   0      304.18      312.61    124.30 o 
   9  12   0       10.58      103.92     81.13 o 
  10  12   0      262.95      344.79     98.33 o 
   1  13   0      584.40      821.51     64.39 o 
   2  13   0     2216.90     2307.43     71.69 o 
   3  13   0      446.24      413.24     42.71 o 
   4  13   0     2354.39     2325.82     49.93 o 
   5  13   0        0.12      -19.30     47.82 o 
   6  13   0     1412.79     1325.19    106.73 o 
   7  13   0        1.03       76.71     46.65 o 
   8  13   0      409.02      538.92     86.64 o 
   9  13   0       11.28       64.02     76.76 o 
  10  13   0       37.56      124.58     81.00 o 
   0  14   0     2965.45     2987.84    168.14 o 
   1  14   0      242.79      278.98     39.33 o 
   2  14   0     4022.85     3695.61    204.39 o 
   3  14   0      245.83      326.62     41.60 o 
   4  14   0        4.82       82.05     52.69 o 
   5  14   0      660.35      651.98     55.52 o 
   6  14   0      194.27      195.02     45.35 o 
   7  14   0      175.48      139.24     46.64 o 
   8  14   0      297.71      280.12     72.69 o 
   9  14   0      247.95      229.70     71.82 o 
   1  15   0        4.85        4.89     50.36 o 
   2  15   0      142.11      199.05     45.99 o 
   3  15   0      741.72      820.29     47.34 o 
   4  15   0       37.64       72.25     64.20 o 
   5  15   0      119.33      131.24     50.94 o 
   6  15   0      519.64      589.19     85.91 o 
   7  15   0       24.74       46.70     99.01 o 
   8  15   0      249.00      367.87     77.51 o 
   9  15   0       15.41       68.48     84.10 o 
   0  16   0      579.56      585.17     63.74 o 
   1  16   0        5.06      118.53     49.94 o 
   2  16   0     1099.08     1191.75     80.45 o 
   3  16   0       32.56      159.78     47.94 o 
   4  16   0       70.22      134.01     56.75 o 
   5  16   0      157.11      236.97     55.50 o 
   6  16   0       71.04      118.73     44.77 o 
   7  16   0        4.90       59.22     69.94 o 
   8  16   0        1.67       10.31     78.16 o 
   1  17   0     1299.45     1174.65     51.50 o 
   2  17   0     1323.86     1317.35     64.06 o 
   3  17   0        3.30       40.58     51.80 o 
   4  17   0     1247.74     1260.01     73.24 o 
   5  17   0       16.06       69.06     56.48 o 
   6  17   0      619.37      593.66     51.38 o 
   7  17   0       11.62       56.84     74.47 o 
   0  18   0     1112.96     1156.91     89.93 o 
   1  18   0      216.42      256.03     70.76 o 
   2  18   0      342.74      331.95     71.20 o 
   3  18   0       42.75       86.24     61.09 o 
   4  18   0      193.55      212.25     69.14 o 
   5  18   0      610.94      583.93     65.24 o 
   6  18   0       43.12       92.79     57.02 o 
   7  18   0       13.27       48.32     94.64 o 
   1  19   0       10.63       77.09     53.33 o 
   2  19   0       74.68       81.63     55.78 o 
   3  19   0       51.75       62.27     68.88 o 
   4  19   0      433.96      517.53     65.10 o 
   5  19   0       18.79       66.38     55.88 o 
   0  20   0       98.88      132.53    114.58 o 
   1  20   0      115.99      224.99     96.85 o 
   2  20   0        0.08        9.65     82.21 o 
   3  20   0        0.54       64.35     72.42 o 
   4  20   0       54.86       72.63     77.55 o 
   1  21   0      179.82      188.46     67.08 o 
   2  21   0      142.72      174.50     76.48 o 
 -13   1   1      476.02      679.04     83.15 o 
 -12   1   1        2.40      122.62     79.97 o 
 -11   1   1      701.28      791.29     92.24 o 
 -10   1   1      168.17      201.69     60.65 o 
  -9   1   1      150.39      159.59     36.07 o 
  -8   1   1      391.39      317.82     39.19 o 
  -7   1   1       34.98       57.55     29.35 o 
  -6   1   1      464.79      474.88     24.09 o 
  -5   1   1      590.93      571.37     51.00 o 
  -4   1   1      211.23      271.32     15.18 o 
  -3   1   1     8977.82     6905.52    904.37 o 
  -2   1   1     1544.44     1151.72     98.85 o 
  -1   1   1    17110.93    11712.99   2552.11 o 
   1   1   1     8102.70     7975.93     63.45 o 
   2   1   1    11166.72    11007.93     75.99 o 
   3   1   1      288.44      272.95     20.55 o 
   4   1   1       76.97      162.99     23.66 o 
   5   1   1     8220.09     6644.96    686.99 o 
   6   1   1      207.65      189.97     61.62 o 
   7   1   1      935.49      906.33     59.29 o 
   8   1   1      123.74      197.22     91.55 o 
   9   1   1     1497.97     1559.88     66.11 o 
  10   1   1        5.05       76.62     80.63 o 
  11   1   1       34.76      103.39     74.90 o 
  12   1   1       17.62        8.95     72.66 o 
 -13   2   1       42.59        9.28    136.39 o 
 -12   2   1       91.64      165.51     77.54 o 
 -11   2   1      495.58      322.63    103.13 o 
 -10   2   1       74.13      118.53     48.95 o 
  -9   2   1      360.32      452.38     52.10 o 
  -8   2   1      251.92      293.13     70.62 o 
  -7   2   1    10439.16    10249.87    197.59 o 
  -6   2   1     4409.86     4443.29     57.15 o 
  -5   2   1     3778.31     3172.50     45.43 o 
  -4   2   1      673.10      472.52     37.78 o 
  -3   2   1     2462.96     1697.11    156.10 o 
  -2   2   1    33619.25    37076.75    289.68 o 
  -1   2   1    10296.10    11149.96     97.02 o 
   0   2   1     4052.49     3557.06     59.72 o 
   1   2   1    45407.79    45673.90    157.28 o 
   2   2   1      248.47      217.69     19.83 o 
   3   2   1     5342.51     4614.22     68.40 o 
   4   2   1      929.10      983.93     79.87 o 
   5   2   1     5395.43     5106.53     95.20 o 
   6   2   1       90.86      134.37     54.67 o 
   7   2   1       82.15       76.69     48.41 o 
   8   2   1        5.42       80.25     50.90 o 
   9   2   1      672.59      654.16     63.45 o 
  10   2   1      257.28      355.60     65.97 o 
  11   2   1      102.71      166.57     72.85 o 
  12   2   1      114.15      125.31     86.41 o 
 -13   3   1      929.42      985.09     83.86 o 
 -12   3   1      107.47      136.05     78.45 o 
 -11   3   1      615.78      581.37     65.99 o 
 -10   3   1      102.13      125.13     58.34 o 
  -9   3   1        9.12       75.94     84.02 o 
  -8   3   1       49.71      152.28     49.20 o 
  -7   3   1      655.14      679.13     53.69 o 
  -6   3   1     1925.28     2034.29     50.54 o 
  -5   3   1     1665.31     1614.68     41.95 o 
  -4   3   1      177.74      181.15     28.06 o 
  -3   3   1    10209.06     9366.92    154.42 o 
  -2   3   1      489.09      465.05     31.87 o 
  -1   3   1    30061.36    29726.18    157.57 o 
   0   3   1      154.09      152.35      7.87 o 
   1   3   1      683.86      783.95     15.12 o 
   2   3   1      190.60      302.73     21.14 o 
   3   3   1      530.99      463.32     18.78 o 
   4   3   1     1400.11     1258.15     30.82 o 
   5   3   1     6719.88     5851.23    366.15 o 
   6   3   1      933.90      908.82     34.35 o 
   7   3   1     4295.47     3682.75    222.78 o 
   8   3   1       14.49      101.52     47.06 o 
   9   3   1     3436.66     3714.74     89.40 o 
  10   3   1      194.61      335.64     68.67 o 
  11   3   1       59.68       32.89     92.53 o 
  12   3   1        1.32       27.61     86.29 o 
 -13   4   1        4.97       64.22    157.18 o 
 -12   4   1        0.54       66.36     71.22 o 
 -11   4   1      176.14      111.75     44.55 o 
 -10   4   1       85.99       97.15     67.84 o 
  -9   4   1      157.53      242.53     54.81 o 
  -8   4   1      130.27      231.30     70.38 o 
  -7   4   1      548.95      477.21     50.57 o 
  -6   4   1      603.28      566.01     44.22 o 
  -5   4   1      944.00      955.05     46.42 o 
  -4   4   1     4965.21     4937.19     39.21 o 
  -3   4   1      170.21      221.41     19.37 o 
  -2   4   1     4008.50     4540.71    306.66 o 
  -1   4   1      233.10      269.23     14.17 o 
   0   4   1      190.38      200.11     11.00 o 
   1   4   1     1403.23     1534.68    108.24 o 
   2   4   1      153.50      216.04     14.35 o 
   3   4   1      574.77      586.66     19.26 o 
   4   4   1        7.08       28.32     17.53 o 
   5   4   1       43.55      121.48     32.12 o 
   6   4   1     1576.80     1486.50     73.49 o 
   7   4   1      244.33      299.55     38.99 o 
   8   4   1      197.05      247.68     48.57 o 
   9   4   1       63.81       91.12     56.38 o 
  10   4   1      115.03       73.29     69.59 o 
  11   4   1       16.80      123.49    135.56 o 
  12   4   1        0.35      158.98    106.42 o 
 -12   5   1       74.45      166.82    138.67 o 
 -11   5   1      145.20      113.32     58.93 o 
 -10   5   1       67.14      150.81     64.86 o 
  -9   5   1      322.61      274.96     68.22 o 
  -8   5   1      440.03      420.51     60.54 o 
  -7   5   1       17.17       62.94     50.91 o 
  -6   5   1      689.86      827.01     43.15 o 
  -5   5   1     1968.99     1936.35     95.77 o 
  -4   5   1      405.63      526.30     22.42 o 
  -3   5   1      842.72      794.87     49.22 o 
  -2   5   1       32.04       33.33     14.43 o 
  -1   5   1    30237.58    28704.16    222.47 o 
   0   5   1      377.90      474.29     13.93 o 
   1   5   1      320.85      264.21     15.37 o 
   2   5   1      368.47      417.80     21.91 o 
   3   5   1     1006.13      905.97     21.74 o 
   4   5   1      258.77      310.69     19.98 o 
   5   5   1     8467.95     8484.63     66.89 o 
   6   5   1        0.24       33.49     41.98 o 
   7   5   1        4.14       42.72     45.37 o 
   8   5   1       77.97      114.55     54.95 o 
   9   5   1      111.47      153.94     56.87 o 
  10   5   1       43.92        8.75     82.79 o 
  11   5   1       10.15        9.55     97.82 o 
  12   5   1        4.87      145.45    153.60 o 
 -12   6   1       48.48      113.36     77.55 o 
 -11   6   1       83.74      188.07     88.16 o 
 -10   6   1      138.81      154.16     65.93 o 
  -9   6   1      940.31     1054.51     79.76 o 
  -8   6   1       72.26      112.94     60.10 o 
  -7   6   1     4586.94     4514.54     58.94 o 
  -6   6   1     1457.00     1541.22     50.94 o 
  -5   6   1     3725.29     3722.15    138.94 o 
  -4   6   1      877.78     1035.42     52.39 o 
  -3   6   1      977.59      957.23     32.05 o 
  -2   6   1     2657.56     2724.22     78.32 o 
  -1   6   1     2724.94     2973.45     53.27 o 
   0   6   1        4.56       27.17     16.10 o 
   1   6   1        8.92       43.02     17.13 o 
   2   6   1      879.32      850.58     43.28 o 
   3   6   1     4277.61     3796.05     95.24 o 
   4   6   1     1310.86     1239.09     20.33 o 
   5   6   1     6628.32     6619.70    124.30 o 
   6   6   1       54.82      104.09     41.07 o 
   7   6   1      174.57      236.89     43.07 o 
   8   6   1      671.05      753.23     49.02 o 
   9   6   1      491.98      559.47     64.24 o 
  10   6   1      114.86      150.74     64.13 o 
  11   6   1      663.61      739.85     97.72 o 
  12   6   1        4.40      107.49    111.27 o 
 -12   7   1        2.63      122.67     93.69 o 
 -11   7   1     1301.90     1343.85     98.71 o 
 -10   7   1      208.19      182.34    105.67 o 
  -9   7   1       73.60       95.18     89.00 o 
  -8   7   1      113.06      121.23     75.07 o 
  -7   7   1      387.41      389.47     43.99 o 
  -6   7   1     1191.24     1197.66     47.47 o 
  -5   7   1    10992.65    11857.30    723.99 o 
  -4   7   1     1705.52     1902.42     43.56 o 
  -3   7   1     9098.12     9274.83    171.03 o 
  -2   7   1       22.25       71.32     18.79 o 
  -1   7   1      764.73      725.01     18.65 o 
   0   7   1      466.97      536.34     18.19 o 
   1   7   1     2156.29     1901.49     48.69 o 
   2   7   1       36.14       41.99     27.29 o 
   3   7   1     1645.50     1863.57    194.78 o 
   4   7   1      117.99      210.33     28.26 o 
   5   7   1     6440.50     6619.85    134.99 o 
   6   7   1      393.48      473.39     50.36 o 
   7   7   1     9280.41     8790.31    570.60 o 
   8   7   1       53.10       61.34     64.54 o 
   9   7   1     1532.01     1417.19    128.82 o 
  10   7   1      180.32      108.01    103.45 o 
  12   7   1      102.60      154.96     93.70 o 
 -12   8   1       84.21       90.25    100.65 o 
 -11   8   1      225.65      294.08     76.78 o 
 -10   8   1        5.11      113.69     76.67 o 
  -9   8   1      346.33      287.49     70.27 o 
  -8   8   1       93.79      135.62     49.72 o 
  -7   8   1      839.50      795.76     50.96 o 
  -6   8   1       59.04      109.87     36.83 o 
  -5   8   1     1542.76     1644.30     40.86 o 
  -4   8   1     2209.96     2312.61     71.75 o 
  -3   8   1      318.62      331.63     29.20 o 
  -2   8   1        4.40        6.08     31.51 o 
  -1   8   1      450.17      409.72     20.26 o 
   0   8   1      103.76      176.75     19.41 o 
   1   8   1     1051.88      998.69     47.63 o 
   2   8   1      798.87      819.66     31.21 o 
   3   8   1       20.57       50.45     25.45 o 
   4   8   1       10.43       53.28     27.65 o 
   5   8   1     1438.28     1473.76     53.10 o 
   6   8   1      728.57      691.56     40.03 o 
   7   8   1       36.86      161.60     52.64 o 
   8   8   1      514.09      528.70     60.92 o 
   9   8   1        1.21       77.55     55.34 o 
  10   8   1      133.53      173.08     72.08 o 
  11   8   1       21.71       33.07     76.65 o 
 -11   9   1        1.08       33.52    126.39 o 
 -10   9   1       10.27      131.17    210.02 o 
  -9   9   1      126.96      127.74    116.49 o 
  -8   9   1        4.12       91.50     54.13 o 
  -7   9   1        0.00       -9.38     53.22 o 
  -6   9   1     1412.13     1375.02    111.35 o 
  -5   9   1      143.74      163.87     33.35 o 
  -4   9   1       44.74       32.07     35.98 o 
  -3   9   1       18.18       65.05     29.53 o 
  -2   9   1      425.64      535.44     25.25 o 
  -1   9   1      843.76      913.49     27.49 o 
   0   9   1        6.98       32.72     24.52 o 
   1   9   1       21.98       39.38     35.83 o 
   2   9   1       24.97      183.49     99.74 o 
   3   9   1       34.64       29.97     27.98 o 
   4   9   1        8.46       36.49     25.37 o 
   5   9   1      467.52      498.29     43.31 o 
   6   9   1      263.43      258.09     40.27 o 
   7   9   1      223.78      254.08     51.02 o 
   8   9   1      100.12       80.20     51.67 o 
   9   9   1       30.39       78.94     60.95 o 
  10   9   1       94.55      101.36     71.06 o 
  11   9   1       38.47      100.23     75.46 o 
 -11  10   1        7.64       90.55    105.90 o 
 -10  10   1       18.89      125.17     91.50 o 
  -9  10   1      467.97      783.22    155.60 o 
  -8  10   1        0.31      164.09     85.00 o 
  -7  10   1      469.58      531.99     51.54 o 
  -6  10   1      237.67      346.06     40.70 o 
  -5  10   1     1123.13     1182.78     46.38 o 
  -4  10   1      154.95      214.90     31.56 o 
  -3  10   1      982.05      876.60     40.38 o 
  -2  10   1     1968.23     2213.08    168.27 o 
  -1  10   1      877.79     1008.87     32.80 o 
   0  10   1      759.10      707.46     26.52 o 
   1  10   1     4512.32     4648.04    118.51 o 
   2  10   1       20.69       54.75     27.76 o 
   3  10   1     1538.74     1563.29     39.38 o 
   4  10   1        1.56       41.71     38.49 o 
   5  10   1     1957.55     2050.43     57.23 o 
   6  10   1      287.60      417.19     47.81 o 
   7  10   1        0.11       61.02     90.64 o 
   8  10   1      419.92      456.38     68.59 o 
   9  10   1       15.55       70.34     63.57 o 
  10  10   1        1.58        0.51     92.54 o 
  11  10   1      756.52      633.89    128.50 o 
 -11  11   1      924.23      903.80    108.76 o 
 -10  11   1       23.24      121.47     88.09 o 
  -9  11   1      266.20      325.33     66.37 o 
  -8  11   1      213.88      204.05     54.56 o 
  -7  11   1       62.69       57.45     37.85 o 
  -6  11   1      104.85      141.13     41.36 o 
  -5  11   1     1856.64     2037.71     75.33 o 
  -4  11   1       18.51       27.70     39.77 o 
  -3  11   1     3669.02     3693.04     41.96 o 
  -2  11   1     1386.04     1476.73     95.81 o 
  -1  11   1     7580.16     7437.02    169.75 o 
   0  11   1     2050.99     2359.94     69.44 o 
   1  11   1     3300.85     3422.57     46.27 o 
   2  11   1      950.51     1078.34     33.72 o 
   3  11   1        0.41       77.02     36.93 o 
   4  11   1     1859.68     1943.65     52.72 o 
   5  11   1     2826.30     2681.71    105.00 o 
   6  11   1       19.69       29.21     52.31 o 
   7  11   1     1076.24      981.76    162.39 o 
   8  11   1        4.88      118.99     68.44 o 
   9  11   1      407.70      430.00     78.64 o 
  10  11   1      137.11      183.85     82.47 o 
  11  11   1      227.13      366.92    117.50 o 
 -11  12   1       76.86       80.13    106.54 o 
 -10  12   1       39.96       72.04     92.56 o 
  -9  12   1      240.69      282.79     69.72 o 
  -8  12   1       10.31       19.26     66.85 o 
  -7  12   1      434.70      544.06     58.43 o 
  -6  12   1       24.87       67.54     48.66 o 
  -5  12   1      844.22      967.14     43.19 o 
  -4  12   1     1329.27     1393.53     45.19 o 
  -3  12   1       14.23       86.11     36.17 o 
  -2  12   1      878.12     1006.64     62.69 o 
  -1  12   1     5311.71     5400.88     93.86 o 
   0  12   1      787.76      959.47     37.98 o 
   1  12   1    12060.28    11678.29    390.58 o 
   2  12   1     1231.00     1150.55     41.58 o 
   3  12   1     4391.35     4572.45     74.04 o 
   4  12   1        1.44       86.27     39.41 o 
   5  12   1      168.84      197.56     33.29 o 
   6  12   1      424.60      351.82     42.72 o 
   7  12   1       57.48       66.99     60.21 o 
   8  12   1      170.18      198.32     68.09 o 
   9  12   1       55.96       86.87     66.57 o 
  10  12   1       66.23      156.62     94.91 o 
 -10  13   1       36.90       95.08     97.86 o 
  -9  13   1      106.53      106.89     71.10 o 
  -8  13   1       24.02       75.78    109.35 o 
  -7  13   1       64.08      122.28     49.40 o 
  -6  13   1       69.42      129.23     47.97 o 
  -5  13   1       55.53       75.22     48.56 o 
  -4  13   1      179.58      189.98     39.96 o 
  -3  13   1      281.16      341.11     36.72 o 
  -2  13   1      781.53      803.03     72.40 o 
  -1  13   1      436.52      559.17     35.84 o 
   0  13   1     3845.57     3944.80     66.27 o 
   1  13   1     1183.97     1179.83     58.31 o 
   2  13   1     2205.20     2352.47     45.03 o 
   3  13   1      407.67      445.28     40.66 o 
   4  13   1       46.92      153.87     56.03 o 
   5  13   1       21.47      132.08     51.46 o 
   6  13   1      127.28      123.78     58.76 o 
   7  13   1      109.25      195.32     64.27 o 
   8  13   1        5.61      122.97     86.59 o 
   9  13   1        3.00       67.45     69.99 o 
  10  13   1       25.57       54.90     83.72 o 
 -10  14   1        1.26       28.78    163.88 o 
  -9  14   1      278.66      396.60    100.55 o 
  -8  14   1       13.68       40.19     86.09 o 
  -7  14   1      118.70      130.70     35.73 o 
  -6  14   1       69.02      152.24     50.46 o 
  -5  14   1      145.28      197.52     62.49 o 
  -4  14   1       49.46       41.24     45.70 o 
  -3  14   1      451.30      464.91     41.08 o 
  -2  14   1     1092.90     1148.92     46.39 o 
  -1  14   1      379.45      385.80     37.82 o 
   0  14   1        6.75       50.88     36.86 o 
   1  14   1       29.35       65.74     47.90 o 
   2  14   1       54.86       27.77     38.39 o 
   3  14   1      909.60      965.55     65.73 o 
   4  14   1       19.52       76.07     57.23 o 
   5  14   1     1037.74     1055.69     49.49 o 
   6  14   1      604.80      487.88     64.41 o 
   7  14   1        1.08       72.55     52.89 o 
   8  14   1       26.10      120.71     73.52 o 
   9  14   1       16.17       88.82     72.90 o 
  -9  15   1       91.11      110.01     73.09 o 
  -8  15   1      225.11      263.99     74.54 o 
  -7  15   1      196.96      162.48     39.65 o 
  -6  15   1      247.43      362.80     59.76 o 
  -5  15   1     1319.50     1450.90     55.57 o 
  -4  15   1        0.98       32.12     45.31 o 
  -3  15   1     1752.89     1635.15     49.43 o 
  -2  15   1      138.80      123.94     40.50 o 
  -1  15   1     2138.99     2259.60     90.74 o 
   0  15   1      362.13      523.31     53.85 o 
   1  15   1      148.19      179.46     39.49 o 
   2  15   1        6.42       38.07     70.52 o 
   3  15   1       15.46       72.96     45.28 o 
   4  15   1     1085.12     1009.07     57.64 o 
   5  15   1     1430.59     1298.74     55.11 o 
   6  15   1       36.61      117.37     43.84 o 
   7  15   1      561.85      684.68    140.10 o 
   8  15   1        0.05       32.37     98.85 o 
   9  15   1      299.54      334.22     93.41 o 
  -8  16   1       12.99       36.45     76.21 o 
  -7  16   1      435.49      430.01     62.03 o 
  -6  16   1        7.22        8.84     63.56 o 
  -5  16   1     1285.68     1429.71     65.09 o 
  -4  16   1       22.39       28.23     48.99 o 
  -3  16   1      116.60      109.85     46.87 o 
  -2  16   1      240.10      210.53     52.84 o 
  -1  16   1      613.31      688.36     56.73 o 
   0  16   1       52.82       82.30     50.91 o 
   1  16   1     3084.49     2958.17    128.86 o 
   2  16   1      658.87      556.05     63.57 o 
   3  16   1      918.83     1009.40     54.18 o 
   4  16   1        7.82       66.36     57.33 o 
   5  16   1      392.86      436.38     54.79 o 
   6  16   1      146.45      181.56     51.27 o 
   7  16   1       29.89       35.66     93.89 o 
   8  16   1       52.38      133.66     95.04 o 
  -8  17   1       23.34       54.76     89.80 o 
  -7  17   1        2.30       75.63     75.28 o 
  -6  17   1      369.53      353.60    115.41 o 
  -5  17   1      593.63      533.17     58.05 o 
  -4  17   1       22.10       38.01     52.90 o 
  -3  17   1      255.27      311.61     57.32 o 
  -2  17   1       32.43       69.24     55.28 o 
  -1  17   1      488.48      569.53     57.67 o 
   0  17   1        6.95       77.13     60.61 o 
   1  17   1       24.04      120.89     53.89 o 
   2  17   1      153.76      164.29     66.25 o 
   3  17   1       23.11       97.18     53.40 o 
   4  17   1       89.38      149.25     74.59 o 
   5  17   1      363.83      366.37     54.36 o 
   6  17   1        7.83       32.57     52.40 o 
   7  17   1      201.42      214.94     80.45 o 
  -7  18   1       97.36       81.54     75.10 o 
  -6  18   1       71.07       71.33     64.01 o 
  -5  18   1        4.38       37.00     66.89 o 
  -4  18   1       13.62       47.96     61.84 o 
  -3  18   1        4.98       16.48     58.90 o 
  -2  18   1        0.53       56.90     50.14 o 
  -1  18   1       25.19       83.48     60.12 o 
   0  18   1      488.27      449.48     51.79 o 
   1  18   1      954.39      919.71     74.86 o 
   2  18   1        7.75       91.24     53.05 o 
   3  18   1      548.93      589.87     59.30 o 
   4  18   1       12.72       24.38     54.60 o 
   5  18   1        0.50       48.91     52.55 o 
   6  18   1       38.91        8.24     61.86 o 
  -6  19   1      123.03       98.38     59.50 o 
  -5  19   1      214.20      173.77     77.15 o 
  -4  19   1        2.60       57.10     72.35 o 
  -3  19   1      238.92      267.65     65.17 o 
  -2  19   1        0.44       43.79     54.98 o 
  -1  19   1      815.51      810.23     70.54 o 
   0  19   1      205.46      230.67     66.44 o 
   1  19   1      201.51      251.50     60.47 o 
   2  19   1       49.74       60.33     61.74 o 
   3  19   1      174.24      181.54     99.24 o 
   4  19   1       41.43       46.46     64.45 o 
   5  19   1      212.87      185.13     57.78 o 
  -4  20   1        1.96       34.87     65.45 o 
  -3  20   1        3.57       38.49     69.42 o 
  -2  20   1      270.26      270.45     86.83 o 
  -1  20   1       48.57      115.68     61.11 o 
   0  20   1      237.25      161.62     71.24 o 
   1  20   1      330.20      371.03     70.87 o 
   2  20   1        4.00       54.51     70.63 o 
   3  20   1      649.96      627.43     67.79 o 
   4  20   1       82.41       59.15     57.20 o 
  -2  21   1        0.13       -4.92     67.86 o 
  -1  21   1      403.39      367.13     61.95 o 
   0  21   1      225.24      201.81     66.44 o 
   1  21   1       44.61       34.33     72.98 o 
   2  21   1        3.97       20.04     87.08 o 
 -13   0   2      316.51      457.05    116.32 o 
 -12   0   2      114.65      170.80     96.95 o 
 -11   0   2     2023.71     1877.64    134.24 o 
 -10   0   2       60.37       83.28     43.60 o 
  -9   0   2      927.69      937.54     69.33 o 
  -8   0   2      397.77      287.68     36.50 o 
  -7   0   2      170.21      170.48     20.23 o 
  -6   0   2     6198.89     6128.67    220.97 o 
  -5   0   2      563.71      565.27     41.02 o 
  -4   0   2     2111.25     2149.23     83.24 o 
  -3   0   2     2535.95     2412.16     70.49 o 
  -2   0   2     7817.29     8738.07     80.78 o 
  -1   0   2     4999.99     4439.53     13.82 o 
   0   0   2     1532.91     1193.32     17.16 o 
   1   0   2     5323.73     4825.36    171.96 o 
   2   0   2   145785.28   155017.31   3278.28 o 
   3   0   2    27942.17    28322.37    132.79 o 
   4   0   2    17776.95    18287.74    124.22 o 
   5   0   2     4412.47     3785.39     77.99 o 
   6   0   2      450.76      292.27     67.38 o 
   7   0   2        2.53        6.10    159.06 o 
   8   0   2      162.05      312.19     99.61 o 
   9   0   2      246.07      151.89     79.42 o 
  11   0   2       17.83       59.11     93.13 o 
  12   0   2      194.27      404.39    108.70 o 
 -12   1   2      707.99      950.32     72.33 o 
 -11   1   2       74.29       75.78     39.59 o 
 -10   1   2      876.76      871.40     65.76 o 
  -9   1   2      247.36      248.00     48.45 o 
  -8   1   2      288.18      253.95     28.78 o 
  -7   1   2      530.68      553.60     26.82 o 
  -6   1   2     2751.24     2359.72    119.33 o 
  -5   1   2      268.57      272.11     19.86 o 
  -4   1   2      412.30      426.70     16.68 o 
  -3   1   2     3804.70     3411.17     50.91 o 
  -2   1   2    12951.09    12926.24    130.61 o 
  -1   1   2      311.03      312.31     14.42 o 
   0   1   2    16132.74    16116.13     36.30 o 
   1   1   2       26.34       31.68      7.18 o 
   2   1   2    85632.72    90670.18   1216.52 o 
   3   1   2    17646.92    19420.06    230.78 o 
   4   1   2      215.37      262.55     47.56 o 
   5   1   2      243.52      313.71     59.12 o 
   6   1   2      515.87      511.65     20.71 o 
   7   1   2      383.80      406.64     58.99 o 
   8   1   2      427.41      544.67     95.35 o 
   9   1   2        3.30       90.13     94.79 o 
  10   1   2     1283.36     1421.64     76.91 o 
  11   1   2        0.28      100.61     78.18 o 
  12   1   2      113.41      246.79     75.47 o 
 -13   2   2        2.62       70.98     88.82 o 
 -12   2   2        5.05       42.82     78.17 o 
 -11   2   2       52.44      200.75     68.89 o 
 -10   2   2       82.24       82.76     30.59 o 
  -9   2   2        0.64       39.58     30.05 o 
  -8   2   2       21.51       62.46     28.85 o 
  -7   2   2      168.86      188.33     31.31 o 
  -6   2   2        3.19        3.02     38.74 o 
  -5   2   2      329.05      329.28     34.04 o 
  -4   2   2      425.10      472.78     26.71 o 
  -3   2   2       19.62       48.70     10.82 o 
  -2   2   2      961.80     1025.31     34.91 o 
  -1   2   2     1923.88     1977.08     18.54 o 
   0   2   2        4.00       24.57     11.63 o 
   1   2   2     2833.56     2655.57     18.26 o 
   2   2   2      593.82      566.36     10.93 o 
   3   2   2      545.11      554.98     30.62 o 
   4   2   2      108.90      134.66     13.19 o 
   5   2   2      346.10      303.40     48.02 o 
   6   2   2      122.60      119.40     22.52 o 
   7   2   2        2.09       44.87     24.06 o 
   8   2   2       28.73       68.29     81.45 o 
   9   2   2      131.77      204.27     62.64 o 
  10   2   2       29.58       13.70     80.07 o 
  11   2   2       19.12       47.69     78.94 o 
  12   2   2       74.32       87.83    107.90 o 
 -13   3   2       29.05      204.48    132.37 o 
 -12   3   2      158.70      170.41     79.27 o 
 -11   3   2        0.41      -23.15     55.78 o 
 -10   3   2     1083.06     1129.96     66.86 o 
  -9   3   2      152.39      156.84     37.85 o 
  -8   3   2      309.74      335.75     40.99 o 
  -7   3   2      276.56      404.51    134.26 o 
  -6   3   2      528.51      517.32     39.84 o 
  -5   3   2        1.64        5.93     31.65 o 
  -4   3   2      229.46      159.05     16.72 o 
  -3   3   2     3387.98     3193.10    256.51 o 
  -2   3   2    19329.95    18958.44    812.68 o 
  -1   3   2        9.86       80.54      6.78 o 
   0   3   2     1589.25     1545.93     54.73 o 
   1   3   2       16.91       49.63     10.69 o 
   2   3   2    13757.92    13752.49    151.93 o 
   3   3   2      130.81      123.90     14.71 o 
   4   3   2     1020.01     1097.22     32.17 o 
   5   3   2       16.79       90.40     59.27 o 
   6   3   2      424.69      399.14     32.96 o 
   7   3   2      446.92      494.65     59.16 o 
   8   3   2      959.07      994.80     59.28 o 
   9   3   2      138.98      269.46    109.85 o 
  10   3   2      548.11      549.98     70.94 o 
  11   3   2        1.40      -65.30     97.52 o 
  12   3   2       40.38       69.08    114.75 o 
 -13   4   2        0.77       48.98     77.35 o 
 -12   4   2       76.71      183.26     96.26 o 
 -11   4   2      685.57      503.87     82.33 o 
 -10   4   2      139.30      131.91     42.41 o 
  -9   4   2        5.94       49.53     41.68 o 
  -8   4   2     1924.05     1798.01     64.47 o 
  -7   4   2      400.42      411.32     48.16 o 
  -6   4   2    10079.87     9854.04    400.27 o 
  -5   4   2      205.81      220.72     21.46 o 
  -4   4   2     4911.28     4203.80     59.40 o 
  -3   4   2      114.48      127.79     16.10 o 
  -2   4   2     5907.51     6055.30    336.02 o 
  -1   4   2    23258.15    23888.46    347.74 o 
   0   4   2       96.84       46.80     11.40 o 
   1   4   2     3626.62     3952.21     97.54 o 
   2   4   2     2058.24     2001.88     29.64 o 
   3   4   2      167.04      207.37     15.40 o 
   4   4   2    14969.85    15308.64    132.81 o 
   5   4   2      186.83      229.14     34.37 o 
   6   4   2     4843.12     4397.88    207.21 o 
   7   4   2        3.24       83.87     38.09 o 
   8   4   2     1450.35     1263.18    111.98 o 
   9   4   2      356.43      499.34     65.67 o 
  10   4   2       79.79      147.63    118.08 o 
  11   4   2      104.63       85.37     98.57 o 
  12   4   2      161.25      331.80    113.91 o 
 -13   5   2       22.98      100.37     89.11 o 
 -12   5   2      288.89      285.74     73.26 o 
 -11   5   2       17.02       54.39     49.53 o 
 -10   5   2      859.96      887.90     91.60 o 
  -9   5   2       25.73       94.78     66.03 o 
  -8   5   2     1736.25     1619.85    165.65 o 
  -7   5   2      876.47      820.11     52.15 o 
  -6   5   2     1519.87     1519.84     74.28 o 
  -5   5   2     3002.77     3042.66    130.50 o 
  -4   5   2     1705.49     1972.33    127.94 o 
  -3   5   2     5656.44     6144.82    210.83 o 
  -2   5   2     9979.11     9289.16     98.70 o 
  -1   5   2     1942.91     1970.84     29.30 o 
   0   5   2     7599.08     6929.13    175.26 o 
   1   5   2      749.82      767.15     31.61 o 
   2   5   2     2416.46     2114.83     23.94 o 
   3   5   2      411.62      462.20     23.45 o 
   4   5   2      839.77      951.14     42.26 o 
   5   5   2      171.83      239.41     43.28 o 
   6   5   2     1336.09     1402.22     40.70 o 
   7   5   2      112.76      181.79     71.40 o 
   8   5   2     1999.81     2050.85    168.21 o 
   9   5   2      129.77      210.81     78.19 o 
  10   5   2     1732.99     1868.02    103.07 o 
  11   5   2       19.27      108.82    126.86 o 
  12   5   2      276.62      438.21    150.04 o 
 -12   6   2       17.90       63.86     77.41 o 
 -11   6   2      249.55      215.50     76.40 o 
 -10   6   2        5.31       98.62     54.08 o 
  -9   6   2       25.51       58.16     64.26 o 
  -8   6   2      935.74      935.16    166.69 o 
  -7   6   2       14.35       55.51     47.73 o 
  -6   6   2      821.62      807.59     33.11 o 
  -5   6   2      313.02      350.33     25.26 o 
  -4   6   2     6146.08     6687.88    218.32 o 
  -3   6   2     7038.99     7992.65    145.40 o 
  -2   6   2       88.11       92.92     16.62 o 
  -1   6   2      294.24      307.55     13.85 o 
   0   6   2      106.85       87.74     15.13 o 
   1   6   2     4566.23     4868.57     44.97 o 
   2   6   2      613.58      635.26     30.75 o 
   3   6   2      361.78      437.47     21.47 o 
   4   6   2      323.10      403.64     18.87 o 
   5   6   2      567.41      549.93     60.40 o 
   6   6   2     3813.43     3833.66     57.99 o 
   7   6   2      274.25      331.14     41.98 o 
   8   6   2      516.97      614.23     55.64 o 
   9   6   2      986.28      886.58     81.88 o 
  10   6   2       62.85      147.71     88.70 o 
  11   6   2       16.14      101.22     82.36 o 
  12   6   2       61.94      112.82     92.42 o 
 -12   7   2      369.08      267.76    107.43 o 
 -11   7   2      269.05      240.84     63.66 o 
 -10   7   2       29.47      139.77     95.99 o 
  -9   7   2       35.18       10.13     83.99 o 
  -8   7   2       60.50       75.96     55.66 o 
  -7   7   2      449.51      468.67     48.73 o 
  -6   7   2       57.98      101.34     30.58 o 
  -5   7   2      969.53      922.27     36.47 o 
  -4   7   2       26.45      110.42     22.83 o 
  -3   7   2     5942.03     5967.45    264.65 o 
  -2   7   2       26.93       38.22     16.09 o 
  -1   7   2       38.19      134.17     20.11 o 
   0   7   2       30.15       46.14     17.05 o 
   1   7   2      644.61      647.39     21.79 o 
   2   7   2     1133.36     1190.59     50.63 o 
   3   7   2      488.07      515.11     41.56 o 
   4   7   2     1327.10     1250.67     24.92 o 
   5   7   2      173.64      153.03     31.68 o 
   6   7   2       23.34       35.69     52.30 o 
   7   7   2       21.28      150.03     51.93 o 
   8   7   2      191.61      187.81     48.53 o 
   9   7   2       47.39      121.57     53.39 o 
  10   7   2      407.26      457.60     69.58 o 
  11   7   2        2.47       43.60    103.47 o 
 -12   8   2        1.20      138.95    135.49 o 
 -11   8   2       12.81       -7.21    104.43 o 
  -9   8   2      419.07      485.17    113.85 o 
  -8   8   2     1393.34     1579.95    199.06 o 
  -7   8   2      201.19      278.52     46.43 o 
  -6   8   2     4915.14     4280.91    203.62 o 
  -5   8   2      190.57      207.74     29.47 o 
  -4   8   2     2221.21     1988.37     36.40 o 
  -3   8   2      427.71      329.43     21.59 o 
  -2   8   2     5263.94     5711.53    209.20 o 
  -1   8   2     1737.39     1605.84     41.62 o 
   0   8   2       44.96       68.22     21.81 o 
   1   8   2        5.61       27.90     26.26 o 
   2   8   2      807.13      761.84     36.06 o 
   3   8   2      240.21      253.11     24.77 o 
   4   8   2     7787.05     7901.14    197.69 o 
   5   8   2       11.51       44.23     22.00 o 
   6   8   2      780.98      895.17     59.48 o 
   7   8   2      158.74      286.94     52.81 o 
   8   8   2      732.97      761.21     50.48 o 
   9   8   2      115.00      171.59     64.31 o 
  10   8   2       20.18       78.87     70.95 o 
  11   8   2      111.88      189.32     99.53 o 
 -12   9   2      559.14      615.14     98.14 o 
 -11   9   2       16.15       95.40    102.82 o 
 -10   9   2      826.29     1047.58    218.31 o 
  -9   9   2       87.21      101.74    117.90 o 
  -8   9   2      968.48      978.06    181.51 o 
  -7   9   2       57.66       57.13     29.99 o 
  -6   9   2      378.33      356.11     36.64 o 
  -5   9   2      389.10      405.82     36.91 o 
  -4   9   2      794.63      795.73     47.23 o 
  -3   9   2     2760.53     2825.20     67.80 o 
  -2   9   2     3396.34     3095.29     46.18 o 
  -1   9   2      174.61      237.39     21.42 o 
   0   9   2     5765.01     5733.81    336.49 o 
   1   9   2      950.75      898.56     30.11 o 
   2   9   2     4008.31     3803.14     67.99 o 
   3   9   2      212.92      203.81     27.09 o 
   4   9   2      928.15     1035.31     80.68 o 
   5   9   2      247.05      292.81     35.05 o 
   6   9   2      640.28      547.40     78.84 o 
   7   9   2        3.52       63.63     85.12 o 
   8   9   2      932.86      991.98     84.36 o 
   9   9   2      262.50      262.93     59.40 o 
  10   9   2     1269.77     1171.85     78.28 o 
  11   9   2       26.01       81.53    141.02 o 
 -11  10   2      221.95      225.15    122.21 o 
 -10  10   2       62.02      142.61     96.85 o 
  -9  10   2        9.11      -49.12    121.15 o 
  -8  10   2      857.69      938.27     58.03 o 
  -7  10   2      273.29      257.82     39.87 o 
  -6  10   2     2910.16     2887.32     57.70 o 
  -5  10   2       34.87       31.13     37.98 o 
  -4  10   2      391.37      400.04     33.62 o 
  -3  10   2        5.32       35.77     25.12 o 
  -2  10   2        9.38       72.94     26.80 o 
  -1  10   2      131.77      159.93     23.74 o 
   0  10   2       94.44      117.33     25.98 o 
   1  10   2      810.70      724.82     39.00 o 
   2  10   2      422.96      453.14     39.88 o 
   3  10   2       94.35      105.63     26.63 o 
   4  10   2     5252.16     5056.15     53.34 o 
   5  10   2       93.91      117.20     51.66 o 
   6  10   2     1793.36     1739.97    120.56 o 
   7  10   2      130.76      201.65     55.82 o 
   8  10   2      116.72      159.57     61.00 o 
   9  10   2      176.63      172.49     55.74 o 
  10  10   2       22.49      109.90     74.79 o 
  11  10   2        9.32      118.50     80.84 o 
 -11  11   2        0.54       21.58     99.30 o 
 -10  11   2       30.33       49.38     86.16 o 
  -9  11   2       33.51       41.64     78.76 o 
  -8  11   2       46.57      155.09     91.21 o 
  -7  11   2      469.82      519.87     76.50 o 
  -6  11   2       15.76       48.32     39.88 o 
  -5  11   2      672.07      645.32     64.78 o 
  -4  11   2      154.89      184.64     31.36 o 
  -3  11   2      140.07      146.84     37.12 o 
  -2  11   2      768.40      763.57     38.65 o 
  -1  11   2      870.05      793.46     31.72 o 
   0  11   2      773.83      849.80     59.39 o 
   1  11   2      253.63      271.63     30.68 o 
   2  11   2      663.11      721.16     91.43 o 
   3  11   2      876.43      926.88     40.00 o 
   4  11   2       10.60       36.52     30.50 o 
   5  11   2       73.24      106.05     33.74 o 
   6  11   2      297.35      249.50     46.18 o 
   7  11   2       28.87       68.19     49.13 o 
   8  11   2      136.51      271.64     72.93 o 
   9  11   2        0.83       80.39     76.41 o 
  10  11   2      180.26      272.83    101.01 o 
 -11  12   2       53.00      361.57    340.33 o 
 -10  12   2       13.89       64.00     89.07 o 
  -9  12   2      714.72      688.68     85.87 o 
  -8  12   2      411.38      354.18     55.58 o 
  -7  12   2      347.62      355.54     60.19 o 
  -6  12   2      791.05      831.43     53.36 o 
  -5  12   2      269.42      235.08     45.47 o 
  -4  12   2     1178.64     1199.94     47.28 o 
  -3  12   2      208.81      187.33     31.00 o 
  -2  12   2     1122.08     1190.64    103.70 o 
  -1  12   2     1180.52     1118.62     37.88 o 
   0  12   2      509.89      538.84     48.46 o 
   1  12   2      137.67      230.20     35.41 o 
   2  12   2       24.05       40.43     38.19 o 
   3  12   2       47.28       99.39     37.35 o 
   4  12   2     1189.01     1233.00     44.54 o 
   5  12   2       30.08       76.27     53.29 o 
   6  12   2     1386.79     1431.81     81.17 o 
   7  12   2      274.59      156.80     41.78 o 
   8  12   2      177.76      187.59     75.45 o 
   9  12   2        0.86       56.99     72.22 o 
  10  12   2        3.45      102.40     76.56 o 
 -10  13   2      388.61      375.05     97.61 o 
  -9  13   2       32.49       -0.32     69.07 o 
  -8  13   2      368.78      251.36     92.66 o 
  -7  13   2      186.40      226.30     62.65 o 
  -6  13   2       24.92       34.70     52.41 o 
  -5  13   2      137.83      186.24     62.39 o 
  -4  13   2      101.06      164.14     39.31 o 
  -3  13   2       21.86       27.38     34.03 o 
  -2  13   2     2666.98     2622.89    173.63 o 
  -1  13   2       10.46       33.88     42.33 o 
   0  13   2     9152.19     9844.80    542.87 o 
   1  13   2       67.15      118.59     46.37 o 
   2  13   2       36.33       65.44     43.54 o 
   3  13   2      139.11      241.64     45.39 o 
   4  13   2      706.25      719.78     42.32 o 
   5  13   2     2359.05     2278.59    179.54 o 
   6  13   2       70.95       73.25     39.58 o 
   7  13   2        7.22       33.38     47.58 o 
   8  13   2      303.52      256.65    128.42 o 
   9  13   2       48.69      136.62     73.14 o 
 -10  14   2       19.97      115.85    158.06 o 
  -9  14   2       67.83      107.22     72.49 o 
  -8  14   2      729.72      740.99     74.66 o 
  -7  14   2      315.82      274.06     54.64 o 
  -6  14   2     3104.03     3106.62     66.04 o 
  -5  14   2       81.57       90.95     60.36 o 
  -4  14   2     1380.53     1430.42     45.22 o 
  -3  14   2        6.46       71.09     42.16 o 
  -2  14   2     1112.97     1065.59     59.42 o 
  -1  14   2      240.96      292.55     37.03 o 
   0  14   2     1026.63      902.22     45.57 o 
   1  14   2        7.54       69.06     37.36 o 
   2  14   2     1586.87     1482.73     99.02 o 
   3  14   2     1297.36     1200.58     51.99 o 
   4  14   2     3612.14     3778.92    130.23 o 
   5  14   2       72.58       84.85     42.84 o 
   6  14   2      222.06      205.65     63.49 o 
   7  14   2        8.74       85.02     86.21 o 
   8  14   2      296.72      420.47     91.76 o 
   9  14   2      229.95      227.63    144.09 o 
  -9  15   2        0.60       79.79     84.99 o 
  -8  15   2        3.06       25.00     77.06 o 
  -7  15   2       49.22       84.48     64.47 o 
  -6  15   2       17.68       39.68     50.91 o 
  -5  15   2      136.66      116.88     46.62 o 
  -4  15   2       98.67      115.75     50.65 o 
  -3  15   2       63.73      114.38     41.02 o 
  -2  15   2       75.13       87.21     41.77 o 
  -1  15   2      175.85      175.81     40.56 o 
   0  15   2       88.36      199.16     51.21 o 
   1  15   2       12.79       81.36     40.13 o 
   2  15   2        5.67      114.52     54.76 o 
   3  15   2        1.19       87.45     45.00 o 
   4  15   2      197.58      250.48     52.55 o 
   5  15   2      199.33      208.63     47.64 o 
   6  15   2        5.11       75.70     58.80 o 
   7  15   2      100.19      156.70     48.78 o 
   8  15   2      230.43      298.16     81.55 o 
  -8  16   2       41.24       46.29     92.57 o 
  -7  16   2       99.42      156.82     68.54 o 
  -6  16   2       27.64       53.60     60.72 o 
  -5  16   2        8.28       28.23     57.59 o 
  -4  16   2      123.03      247.96     69.27 o 
  -3  16   2       69.39       82.31     48.58 o 
  -2  16   2      145.03      211.11     55.31 o 
  -1  16   2      448.28      518.25     71.84 o 
   0  16   2       45.72       88.16     41.48 o 
   1  16   2      667.98      653.16     50.77 o 
   2  16   2      311.19      316.54     60.47 o 
   3  16   2      183.30      218.23     48.80 o 
   4  16   2      928.32      918.55     62.93 o 
   5  16   2       17.80       51.55     63.67 o 
   6  16   2      250.66      210.46     72.25 o 
   7  16   2        5.12       85.39     78.52 o 
   8  16   2      120.98      159.44     97.20 o 
  -8  17   2      184.40      240.62     92.84 o 
  -7  17   2      109.93      108.24     48.79 o 
  -6  17   2        0.13       24.07     58.05 o 
  -5  17   2        2.53       84.68     61.99 o 
  -4  17   2       61.92      118.36     54.02 o 
  -3  17   2       82.74      119.72     66.03 o 
  -2  17   2     1175.01     1138.07     70.87 o 
  -1  17   2      113.13      191.51     49.78 o 
   0  17   2     3148.98     3072.44    132.90 o 
   1  17   2        9.34      116.83     64.57 o 
   2  17   2      486.59      498.70     52.41 o 
   3  17   2      413.37      453.10     48.08 o 
   4  17   2       80.00      100.07     51.34 o 
   5  17   2      497.17      447.42     64.98 o 
   6  17   2       66.39       71.06     59.48 o 
   7  17   2        1.30       48.67     83.64 o 
  -7  18   2       66.38      104.85     67.51 o 
  -6  18   2     1476.65     1437.56     92.29 o 
  -5  18   2        7.67       73.37     85.96 o 
  -4  18   2      372.54      484.66     56.91 o 
  -3  18   2      122.35      177.03     59.32 o 
  -2  18   2     1024.92      998.90     54.06 o 
  -1  18   2      398.34      432.76     56.95 o 
   0  18   2       31.34        6.87     70.90 o 
   1  18   2      168.77      136.26     56.24 o 
   2  18   2      304.04      339.79     58.87 o 
   3  18   2       69.16       87.10     51.82 o 
   4  18   2     1381.83     1169.32     68.57 o 
   5  18   2      275.76      259.12     59.58 o 
   6  18   2      468.82      405.13     89.02 o 
  -6  19   2        0.02       80.64     66.63 o 
  -5  19   2      110.63      119.22     61.43 o 
  -4  19   2       45.67       97.71     64.13 o 
  -3  19   2        6.20       27.49     72.93 o 
  -2  19   2      533.21      516.30     66.90 o 
  -1  19   2       58.81      105.45     73.53 o 
   0  19   2      163.61      214.75     54.50 o 
   1  19   2      157.00      124.88     55.30 o 
   2  19   2        4.16       53.97     65.37 o 
   3  19   2       21.27       77.58     56.84 o 
   4  19   2       36.34       62.80     55.85 o 
   5  19   2       35.24       60.06     72.18 o 
  -4  20   2       58.95       49.52     75.70 o 
  -3  20   2       44.18      102.88     60.12 o 
  -2  20   2      100.91       88.33     70.31 o 
  -1  20   2       58.01       69.28     57.73 o 
   0  20   2        0.56       15.02     66.03 o 
   1  20   2      111.61      148.87     59.71 o 
   2  20   2        1.88       13.56     79.04 o 
   3  20   2        4.25       21.24     58.47 o 
  -2  21   2      280.55      228.51     77.18 o 
  -1  21   2        7.35       33.22     72.74 o 
   0  21   2      578.45      576.40     82.28 o 
   1  21   2       43.53       10.16     84.41 o 
 -13   1   3        2.54      116.89     76.81 o 
 -12   1   3      266.85      411.31     79.64 o 
 -11   1   3      533.55      664.90     86.64 o 
 -10   1   3       99.67      124.50     54.59 o 
  -9   1   3     1109.03      998.34    101.16 o 
  -8   1   3       14.13       57.86     19.64 o 
  -7   1   3      808.86      810.44     63.88 o 
  -6   1   3      320.38      328.73     28.61 o 
  -5   1   3     1604.36     1586.19    100.76 o 
  -4   1   3      571.30      525.55     17.66 o 
  -3   1   3      158.89      188.92     10.68 o 
  -2   1   3     5313.87     5183.56    240.63 o 
  -1   1   3     6327.47     6621.24     84.54 o 
   0   1   3     6514.93     6944.76     63.22 o 
   1   1   3      308.09      355.26     11.61 o 
   2   1   3       77.65      106.03     17.15 o 
   3   1   3    41727.34    42411.38    499.67 o 
   4   1   3     8122.29     7453.29    366.96 o 
   5   1   3      204.73      229.93     35.20 o 
   6   1   3      443.53      470.13     25.03 o 
   7   1   3       48.36       59.71     42.65 o 
   8   1   3        3.18       87.13     50.93 o 
   9   1   3      203.74      187.40     81.58 o 
  10   1   3       56.16        7.41     37.55 o 
  11   1   3      369.31      338.76     83.03 o 
  12   1   3        8.65       52.70     80.51 o 
 -13   2   3      697.02      847.27    163.24 o 
 -12   2   3       21.84      158.66     78.79 o 
 -11   2   3     1981.98     1916.38     64.18 o 
 -10   2   3        9.59       33.25     32.69 o 
  -9   2   3       18.61       42.05     37.25 o 
  -8   2   3      726.40      752.81     46.45 o 
  -7   2   3     1073.24     1091.38     45.41 o 
  -6   2   3      313.87      313.66     30.55 o 
  -5   2   3     3931.50     3225.27    165.44 o 
  -4   2   3       21.97       64.38     12.81 o 
  -3   2   3     6345.97     5864.96    483.20 o 
  -2   2   3      273.26      195.13      8.99 o 
  -1   2   3    27621.93    20278.87   3011.01 o 
   0   2   3    20878.76    20098.96    197.91 o 
   1   2   3     2004.90     1646.22     19.47 o 
   2   2   3      303.42      334.88     14.51 o 
   3   2   3     6381.34     6165.05     59.64 o 
   4   2   3    13402.38    14329.01    226.93 o 
   5   2   3     2078.49     1743.65    102.88 o 
   6   2   3      299.84      315.71     25.78 o 
   7   2   3     4431.62     4153.13    102.78 o 
   8   2   3        5.93       51.16     70.32 o 
   9   2   3     3007.00     3191.73    101.56 o 
  10   2   3       17.14       92.22     72.96 o 
  11   2   3       85.06      141.91     84.28 o 
  12   2   3       13.85      147.14    129.57 o 
 -13   3   3        2.34       42.79     87.76 o 
 -12   3   3       86.99      151.79     88.29 o 
 -11   3   3      788.92      655.36     99.20 o 
 -10   3   3        0.61       43.14     35.66 o 
  -9   3   3     1427.76     1257.37    122.33 o 
  -8   3   3       24.12       62.28     34.73 o 
  -7   3   3     5811.22     5723.27    150.20 o 
  -6   3   3     2000.24     1810.58     65.63 o 
  -5   3   3     2600.96     2290.56     86.41 o 
  -4   3   3     7211.06     7332.55    299.29 o 
  -3   3   3      175.66      159.54     14.49 o 
  -2   3   3     2047.20     2054.09     60.84 o 
  -1   3   3     8218.96     8136.02    107.17 o 
   0   3   3     8443.49     8614.34    132.77 o 
   1   3   3     4530.47     4447.15     45.68 o 
   2   3   3       77.43       90.32     14.02 o 
   3   3   3    10646.21    10020.72    292.66 o 
   4   3   3       99.18      123.43     24.28 o 
   5   3   3      394.45      300.29     17.85 o 
   6   3   3       69.77       78.71     27.85 o 
   7   3   3       33.92       27.15     31.24 o 
   8   3   3       29.81       35.20     69.36 o 
   9   3   3      496.65      501.44     84.81 o 
  10   3   3       74.04      165.04    110.70 o 
  11   3   3      594.95      680.58     85.07 o 
  12   3   3       72.57      132.88    112.51 o 
 -13   4   3       72.93      139.49     85.65 o 
 -12   4   3        1.77       35.01     42.61 o 
 -11   4   3       40.24       81.97     41.38 o 
 -10   4   3       50.73       68.19     40.94 o 
  -9   4   3       67.67       65.89     48.42 o 
  -8   4   3        0.44       21.12     49.77 o 
  -7   4   3        7.59       69.26     49.68 o 
  -6   4   3      430.31      404.33     35.93 o 
  -5   4   3       13.09       27.13     12.76 o 
  -4   4   3      174.17      219.26     15.29 o 
  -3   4   3      294.20      265.46     22.85 o 
  -2   4   3        0.08       12.99      9.45 o 
  -1   4   3    15764.92    16265.08    165.73 o 
   0   4   3     1619.82     1569.14     86.50 o 
   1   4   3      374.02      353.66     21.54 o 
   2   4   3       14.34        7.19     16.18 o 
   3   4   3      142.29      189.03     15.97 o 
   4   4   3       26.72       65.83     16.46 o 
   5   4   3        1.58       25.46     33.32 o 
   6   4   3       39.12       42.99     35.60 o 
   7   4   3       38.64      129.63     67.00 o 
   8   4   3       90.80      194.20     60.79 o 
   9   4   3     2019.54     2129.72     75.27 o 
  10   4   3        5.75       10.74     70.92 o 
  11   4   3       48.76       46.61    141.02 o 
  12   4   3        0.45      -31.07    119.29 o 
 -13   5   3       47.42      165.74    102.56 o 
 -12   5   3      500.35      297.66    122.25 o 
 -11   5   3       26.61       94.45     47.48 o 
 -10   5   3      322.76      329.48     80.02 o 
  -9   5   3       55.43      106.61    128.06 o 
  -8   5   3       65.85       55.72     39.86 o 
  -7   5   3      606.06      667.78     46.46 o 
  -6   5   3       83.43       74.90     28.11 o 
  -5   5   3      240.86      268.90     41.24 o 
  -4   5   3        5.82       29.08     17.90 o 
  -3   5   3      204.78      261.75     18.19 o 
  -2   5   3     6189.27     6233.77    125.72 o 
  -1   5   3     1182.34     1075.14     46.35 o 
   0   5   3     1607.10     1301.12     16.38 o 
   1   5   3    10402.66    10286.19     87.65 o 
   2   5   3      140.07      159.66     20.17 o 
   3   5   3     4005.12     3734.29     38.95 o 
   4   5   3       19.24       32.83     26.75 o 
   5   5   3       78.00      100.59     32.25 o 
   6   5   3      190.08      170.20     36.61 o 
   7   5   3      398.25      416.89     41.35 o 
   8   5   3        4.93       82.28     51.03 o 
   9   5   3        7.94       81.47     83.78 o 
  10   5   3      194.08      111.45     89.60 o 
  11   5   3      112.87      116.20     82.90 o 
  12   5   3       16.41      262.01    119.93 o 
 -12   6   3        4.42       26.69     66.81 o 
 -11   6   3      352.77      370.69    119.02 o 
 -10   6   3        6.72       46.37     60.39 o 
  -9   6   3      124.25      166.63     47.67 o 
  -8   6   3      649.09      739.38     91.00 o 
  -7   6   3      474.30      754.35    106.73 o 
  -6   6   3      369.19      461.57     43.85 o 
  -5   6   3     2055.50     2043.82     40.73 o 
  -4   6   3      173.67      209.95     28.46 o 
  -3   6   3    13742.77    15210.83    613.81 o 
  -2   6   3     1788.02     1741.22     81.05 o 
  -1   6   3    15433.18    15627.39    209.65 o 
   0   6   3     1032.10     1172.89     19.75 o 
   1   6   3     8487.58     8632.94    316.49 o 
   2   6   3     2068.39     2413.13     26.64 o 
   3   6   3        0.56       13.48     20.44 o 
   4   6   3       43.32       29.49     31.54 o 
   5   6   3     1551.06     1411.49     45.20 o 
   6   6   3        3.66       35.75     43.89 o 
   7   6   3     5474.92     5250.67    334.74 o 
   8   6   3       98.15      107.93     62.23 o 
   9   6   3     1820.42     1830.52     97.61 o 
  10   6   3       87.36      113.68     95.19 o 
  11   6   3       79.40       40.15    134.59 o 
 -12   7   3       41.32       68.93     64.97 o 
 -11   7   3      353.68      263.03     74.71 o 
 -10   7   3       55.98      132.95     65.60 o 
  -9   7   3     2299.19     2525.94    224.39 o 
  -8   7   3        0.17       48.70     90.83 o 
  -7   7   3     5637.39     5997.85    550.67 o 
  -6   7   3      662.84      644.24     36.31 o 
  -5   7   3     1042.86      821.51     53.71 o 
  -4   7   3     3812.20     3953.50     84.04 o 
  -3   7   3     1811.79     2054.27    114.46 o 
  -2   7   3    19742.65    22040.30    115.02 o 
  -1   7   3     4093.32     4208.29     57.10 o 
   0   7   3      220.09      228.78     15.93 o 
   1   7   3      329.59      281.42     19.70 o 
   2   7   3     1587.81     1620.84     45.72 o 
   3   7   3     4903.44     4611.95     38.13 o 
   4   7   3      197.78      221.80     25.45 o 
   5   7   3     1653.12     1517.98     80.51 o 
   6   7   3      276.53      319.64     45.92 o 
   7   7   3        3.67      109.77     60.76 o 
   8   7   3      462.77      513.44     53.81 o 
   9   7   3     1398.12     1409.55     75.00 o 
  10   7   3      270.67      266.33     79.81 o 
  11   7   3      381.48      450.87    109.22 o 
 -12   8   3       47.54       65.66    107.54 o 
 -11   8   3       37.35       51.93     94.59 o 
 -10   8   3       10.58      116.13     63.63 o 
  -9   8   3      300.66      421.91     95.31 o 
  -8   8   3       34.58       88.40    131.47 o 
  -7   8   3      418.15      486.58     50.61 o 
  -6   8   3      208.63      185.36     40.40 o 
  -5   8   3      163.27      161.36     27.62 o 
  -4   8   3      420.61      453.57     23.47 o 
  -3   8   3      594.93      679.75     56.26 o 
  -2   8   3       48.35       54.38     16.61 o 
  -1   8   3    12882.79    14047.35    173.21 o 
   0   8   3        3.80       37.82     17.37 o 
   1   8   3      152.73      172.52     21.94 o 
   2   8   3      209.26      258.22     24.79 o 
   3   8   3       36.56       86.44     26.74 o 
   4   8   3      136.39      154.71     25.16 o 
   5   8   3      936.69      852.12     40.95 o 
   6   8   3      127.82      122.10     80.48 o 
   7   8   3      123.22      162.32     48.14 o 
   8   8   3        6.47       73.84     54.76 o 
   9   8   3     1722.58     1546.71    101.99 o 
  10   8   3        3.51       42.90    127.71 o 
  11   8   3       40.71      219.24    110.16 o 
 -12   9   3      131.12      162.81    131.47 o 
 -11   9   3       48.40      122.59     97.10 o 
 -10   9   3       12.24      103.74     97.02 o 
  -9   9   3      578.20      560.06     73.09 o 
  -8   9   3      170.56      245.62    110.02 o 
  -7   9   3       36.01       37.30     29.84 o 
  -6   9   3      131.94      137.26     33.21 o 
  -5   9   3      348.65      359.76     42.86 o 
  -4   9   3        4.22       41.98     48.55 o 
  -3   9   3      243.87      212.28     21.34 o 
  -2   9   3     1605.74     1565.80     75.73 o 
  -1   9   3     1572.32     1508.06     47.89 o 
   0   9   3     1199.04     1102.61     23.65 o 
   1   9   3      378.55      499.98     23.75 o 
   2   9   3        7.85       34.15     23.18 o 
   3   9   3      141.27      174.73     28.77 o 
   4   9   3      222.20      226.98     30.79 o 
   5   9   3      128.68      150.61     44.13 o 
   6   9   3        9.69       35.37     40.86 o 
   7   9   3       15.50       37.90     56.47 o 
   8   9   3      140.59      249.99     64.32 o 
   9   9   3        6.80       79.70     74.67 o 
  10   9   3       55.98       80.84     77.82 o 
  11   9   3       72.09      168.72     90.85 o 
 -11  10   3        2.31       70.01     90.12 o 
 -10  10   3       20.41      100.70     80.20 o 
  -9  10   3      371.32      390.31     73.03 o 
  -8  10   3      394.57      440.75     81.53 o 
  -7  10   3       16.51      100.91     64.89 o 
  -6  10   3      495.54      585.53     59.34 o 
  -5  10   3      459.11      579.60     34.41 o 
  -4  10   3       94.84      119.12     27.15 o 
  -3  10   3     4902.72     4833.64    231.32 o 
  -2  10   3      264.04      353.21     22.89 o 
  -1  10   3     5772.70     5504.07     50.16 o 
   0  10   3     3670.45     3683.02     80.61 o 
   1  10   3      374.24      359.52     26.64 o 
   2  10   3        9.28       67.71     29.36 o 
   3  10   3       13.00        8.43     44.24 o 
   4  10   3      491.80      503.58     35.83 o 
   5  10   3      358.43      512.46     75.21 o 
   6  10   3       18.91       16.11     27.75 o 
   7  10   3     1257.87     1218.43     63.68 o 
   8  10   3        9.01       65.14     55.49 o 
   9  10   3      390.17      369.84     65.86 o 
  10  10   3       47.86       94.39     75.86 o 
 -11  11   3      246.53      330.78     98.94 o 
 -10  11   3      137.80      124.13    106.35 o 
  -9  11   3     1243.51     1364.31     85.55 o 
  -8  11   3        6.81       19.94     28.72 o 
  -7  11   3     2403.42     2374.58     99.50 o 
  -6  11   3      123.17      137.26     48.01 o 
  -5  11   3      779.64      871.36     36.80 o 
  -4  11   3       35.95       54.46     48.98 o 
  -3  11   3      133.75      142.20     27.44 o 
  -2  11   3      469.61      522.13     28.01 o 
  -1  11   3     2223.56     2246.81     37.37 o 
   0  11   3      480.06      449.67     33.94 o 
   1  11   3     9195.12     8861.04    112.44 o 
   2  11   3        9.94       27.76     29.55 o 
   3  11   3     8512.69     8592.33     86.68 o 
   4  11   3      187.74      225.29     35.20 o 
   5  11   3     2041.43     2144.95    107.20 o 
   6  11   3        9.52       23.85     32.03 o 
   7  11   3        3.60       44.50     47.24 o 
   8  11   3       74.67      111.23     67.28 o 
   9  11   3      588.73      562.81     63.13 o 
  10  11   3       62.77      162.09     67.64 o 
 -11  12   3      213.96      313.47    165.62 o 
 -10  12   3       69.94      122.40     87.12 o 
  -9  12   3      317.87      341.76     81.97 o 
  -8  12   3      260.93      197.52     49.33 o 
  -7  12   3       46.43      118.21     49.84 o 
  -6  12   3       11.74       87.28     47.32 o 
  -5  12   3      273.66      419.40     39.97 o 
  -4  12   3       96.00      118.85     38.27 o 
  -3  12   3      945.75     1064.16     43.43 o 
  -2  12   3      256.18      314.76     33.88 o 
  -1  12   3     1180.56     1334.73     56.49 o 
   0  12   3       92.01      139.75     53.55 o 
   1  12   3      202.19      227.35     31.26 o 
   2  12   3     2666.90     2560.21     46.42 o 
   3  12   3      654.75      715.57     37.18 o 
   4  12   3     4366.29     4497.69    235.77 o 
   5  12   3     1403.68     1199.97    129.80 o 
   6  12   3      179.44      137.38     35.79 o 
   7  12   3       11.47       25.46     48.29 o 
   8  12   3        0.60       67.64     77.91 o 
   9  12   3      153.63      275.88     75.36 o 
  10  12   3        2.58      105.42     75.11 o 
 -10  13   3       11.61       59.47    105.88 o 
  -9  13   3      127.79      114.02     85.34 o 
  -8  13   3       16.15       38.61     28.80 o 
  -7  13   3       25.22       75.43     54.28 o 
  -6  13   3       25.82       30.10     42.13 o 
  -5  13   3       79.08       72.97     44.76 o 
  -4  13   3      112.18      176.60     34.81 o 
  -3  13   3      139.26      151.26     41.24 o 
  -2  13   3      184.60      205.40     33.88 o 
  -1  13   3      211.39      246.18     45.14 o 
   0  13   3       17.60       51.92     34.59 o 
   1  13   3      553.85      641.78     35.99 o 
   2  13   3      359.12      337.84     36.76 o 
   3  13   3     2398.89     2446.48     66.33 o 
   4  13   3        5.84       54.84     44.50 o 
   5  13   3      425.08      468.92     60.43 o 
   6  13   3      249.23      191.04     60.34 o 
   7  13   3      134.21      284.55     85.42 o 
   8  13   3      166.86      233.00    109.77 o 
   9  13   3        0.10      132.03     96.81 o 
 -10  14   3        0.48      218.37    166.73 o 
  -9  14   3        0.41       15.27     88.16 o 
  -8  14   3      450.68      324.24     62.84 o 
  -7  14   3       12.24       37.67     50.80 o 
  -6  14   3      229.44      209.72     45.79 o 
  -5  14   3      570.21      554.28     43.27 o 
  -4  14   3      147.91      139.47     44.57 o 
  -3  14   3     1032.11     1177.19     78.68 o 
  -2  14   3       52.47       36.44     34.77 o 
  -1  14   3     1375.22     1445.49     60.55 o 
   0  14   3     1387.91     1375.62     69.74 o 
   1  14   3      356.70      372.84     38.16 o 
   2  14   3       84.91      152.29     40.81 o 
   3  14   3        7.48       55.48     37.62 o 
   4  14   3       77.96       70.31     47.16 o 
   5  14   3      494.01      650.49     65.27 o 
   6  14   3       46.77      100.95     42.57 o 
   7  14   3      724.95      680.70    114.02 o 
   8  14   3        4.45      157.19     78.79 o 
   9  14   3      136.92      201.49     88.13 o 
  -9  15   3      551.41      637.80     97.19 o 
  -8  15   3        2.09      -16.31     55.87 o 
  -7  15   3     1525.21     1679.03     76.18 o 
  -6  15   3      418.78      320.95     50.76 o 
  -5  15   3      151.57      163.11     44.41 o 
  -4  15   3       39.92      111.54     65.87 o 
  -3  15   3       20.16       34.77     44.39 o 
  -2  15   3      183.03      197.05     46.71 o 
  -1  15   3      776.38      895.79     55.36 o 
   0  15   3     1087.96     1034.37     42.59 o 
   1  15   3     1814.75     1905.88     58.61 o 
   2  15   3       23.94       36.96     48.35 o 
   3  15   3     1013.24     1043.88     58.14 o 
   4  15   3       91.18      128.30     56.99 o 
   5  15   3     1678.76     1477.74    156.58 o 
   6  15   3      129.96      129.98     46.90 o 
   7  15   3       15.46      108.42     77.50 o 
   8  15   3      210.30      233.90     85.00 o 
  -9  16   3      117.99       96.65     79.18 o 
  -8  16   3       68.82       91.88     60.33 o 
  -7  16   3      232.61      209.22     59.75 o 
  -6  16   3      116.06      222.59     65.05 o 
  -5  16   3      610.25      632.30     50.43 o 
  -4  16   3       82.44       84.06     55.56 o 
  -3  16   3     3438.29     3147.47    184.01 o 
  -2  16   3       33.71       43.26     49.56 o 
  -1  16   3     1256.68     1094.63    240.40 o 
   0  16   3       53.34       48.60     50.84 o 
   1  16   3       18.56       80.15     56.31 o 
   2  16   3       24.18       48.51     40.89 o 
   3  16   3      366.52      390.32     45.34 o 
   4  16   3      804.52      733.01     58.65 o 
   5  16   3      319.14      386.76     54.16 o 
   6  16   3       48.30       95.31     83.98 o 
   7  16   3      365.27      354.36     83.80 o 
  -8  17   3        1.66       39.13     64.19 o 
  -7  17   3      245.94      216.98     64.04 o 
  -6  17   3      132.37       98.14     80.71 o 
  -5  17   3       86.85      125.37     51.37 o 
  -4  17   3       27.59       27.61     59.49 o 
  -3  17   3       63.53       91.51     55.12 o 
  -2  17   3      374.05      430.30     51.98 o 
  -1  17   3      641.99      608.90     54.48 o 
   0  17   3       79.07      105.92     55.15 o 
   1  17   3      244.58      272.24     60.61 o 
   2  17   3       26.34       42.60     46.87 o 
   3  17   3       60.90      144.83     49.85 o 
   4  17   3        8.57       90.60     57.98 o 
   5  17   3        0.88       58.43     56.60 o 
   6  17   3       41.04      111.59     77.34 o 
   7  17   3        6.27       75.52     86.55 o 
  -7  18   3       45.62       67.82     65.99 o 
  -6  18   3        0.78       75.30     69.36 o 
  -5  18   3       99.83      112.17     63.82 o 
  -4  18   3       45.18       96.02     80.02 o 
  -3  18   3       71.02      122.16     48.95 o 
  -2  18   3       10.05       71.25     53.37 o 
  -1  18   3       11.51       27.35     60.87 o 
   0  18   3       59.63       44.28     59.28 o 
   1  18   3       10.81       47.98     51.54 o 
   2  18   3      289.04      300.02     47.92 o 
   3  18   3      193.28      151.04     50.33 o 
   4  18   3      140.44      154.33     81.19 o 
   5  18   3      562.45      597.35    136.08 o 
   6  18   3       39.25       34.59     59.74 o 
  -6  19   3       31.84       41.10     75.18 o 
  -5  19   3      105.36       99.57     65.60 o 
  -4  19   3        2.72       65.78     75.45 o 
  -3  19   3       91.46      119.68     69.05 o 
  -2  19   3        6.74       56.09    114.50 o 
  -1  19   3      328.21      260.11     57.39 o 
   0  19   3       62.61       57.41     56.79 o 
   1  19   3      126.44      200.77     63.62 o 
   2  19   3      202.70      219.48     60.71 o 
   3  19   3     1716.07     1454.93    107.02 o 
   4  19   3      113.38      101.71     63.17 o 
   5  19   3      213.81      179.93     66.04 o 
  -4  20   3        2.65       39.59     59.04 o 
  -3  20   3      718.22      576.31     65.20 o 
  -2  20   3       36.74       41.21     60.30 o 
  -1  20   3      257.52      167.10     55.22 o 
   0  20   3       30.93       79.01     60.81 o 
   1  20   3      117.95      133.43     51.40 o 
   2  20   3      230.40      209.05     64.49 o 
   3  20   3        2.54       20.12     55.23 o 
  -1  21   3       37.44      153.55    158.62 o 
   0  21   3       48.97       80.13     76.66 o 
 -13   0   4        6.90       35.88    101.90 o 
 -12   0   4     2215.28     2290.42    153.77 o 
 -11   0   4       20.75       38.50     41.71 o 
 -10   0   4     1027.99      828.33    143.47 o 
  -9   0   4       83.42      102.81     28.48 o 
  -8   0   4     6816.75     6561.06    396.31 o 
  -7   0   4       24.18       63.55     26.08 o 
  -6   0   4      117.45      171.76     50.92 o 
  -5   0   4     1929.29     2045.27     61.30 o 
  -4   0   4      736.18      686.58     18.08 o 
  -3   0   4     3312.68     3177.52     24.84 o 
  -2   0   4    17945.54    17636.09     90.34 o 
  -1   0   4       16.92       24.64     11.50 o 
   0   0   4    21264.81    18778.14    856.56 o 
   1   0   4      185.28      141.61     22.30 o 
   2   0   4     2472.73     2068.38     30.66 o 
   3   0   4    15335.30    16087.22    566.47 o 
   4   0   4      726.55      774.05     82.53 o 
   5   0   4    22536.14    23388.21    695.65 o 
   6   0   4     1553.90     1782.25     89.68 o 
   7   0   4      868.25      862.89     39.10 o 
   8   0   4      900.73      955.79    107.80 o 
   9   0   4      122.98      174.45    103.09 o 
  10   0   4      249.57       98.24    106.67 o 
  11   0   4       11.09      -29.76    151.98 o 
  12   0   4      294.08      405.49    120.99 o 
 -13   1   4       67.19      206.34    102.51 o 
 -12   1   4       82.91       85.14     75.02 o 
 -11   1   4      221.46      223.89     45.10 o 
 -10   1   4      498.67      497.93     66.77 o 
  -9   1   4     1176.65      979.35     79.99 o 
  -8   1   4     2497.95     2361.77    133.06 o 
  -7   1   4       10.71       25.02     23.87 o 
  -6   1   4      252.05      335.67     19.10 o 
  -5   1   4        5.60       11.06     16.16 o 
  -4   1   4     5239.93     5160.14     65.33 o 
  -3   1   4       24.45       51.41     12.79 o 
  -2   1   4     1452.31     1473.11     25.30 o 
  -1   1   4     4452.17     4687.37     63.51 o 
   0   1   4     1557.33     1382.49     17.46 o 
   1   1   4      429.66      280.92     12.87 o 
   2   1   4     1413.51     1231.39     20.64 o 
   3   1   4    10126.21    10351.82    240.25 o 
   4   1   4    16826.48    17656.15    171.74 o 
   5   1   4       42.82       66.18     26.06 o 
   6   1   4     4738.77     4983.54     78.95 o 
   7   1   4      901.61      823.47     36.57 o 
   8   1   4      480.68      344.28    149.06 o 
   9   1   4       11.18       39.05     29.15 o 
  10   1   4       63.29      109.49     61.03 o 
  11   1   4       22.74       73.15     85.74 o 
  12   1   4      357.01      527.45    122.76 o 
 -13   2   4       64.54      222.16     87.76 o 
 -12   2   4       35.97      134.30     75.01 o 
 -11   2   4       14.51       11.25     35.17 o 
 -10   2   4       31.95       97.40     38.35 o 
  -9   2   4       24.23       72.17     59.26 o 
  -8   2   4      112.07       98.69     31.94 o 
  -7   2   4       33.73      117.49     31.50 o 
  -6   2   4     1043.05     1069.02     37.87 o 
  -5   2   4      361.06      471.16     18.43 o 
  -4   2   4       30.82       11.85     15.39 o 
  -3   2   4     2158.36     2174.93     42.27 o 
  -2   2   4     5596.67     5350.68     71.55 o 
  -1   2   4      427.89      372.55     15.35 o 
   0   2   4       19.07       67.16     14.45 o 
   1   2   4       56.77      102.76     11.56 o 
   2   2   4     1988.71     1786.22     23.84 o 
   3   2   4     3892.81     3951.44     82.08 o 
   4   2   4      981.17      983.59     41.32 o 
   5   2   4       53.04      105.22     35.22 o 
   6   2   4       42.83       37.03     24.28 o 
   7   2   4      968.64     1051.16     56.72 o 
   8   2   4      344.23      284.16     58.93 o 
   9   2   4       64.12      223.36     86.84 o 
  10   2   4        4.35       75.95    130.44 o 
  11   2   4        2.97       56.32     83.70 o 
  12   2   4        8.83       89.70     95.80 o 
 -13   3   4        2.60      118.44     84.61 o 
 -12   3   4      392.64      417.92     72.76 o 
 -11   3   4        1.20       34.82     38.32 o 
 -10   3   4       55.10       57.67     40.36 o 
  -9   3   4      477.51      422.86     47.93 o 
  -8   3   4     2950.55     2918.14     53.71 o 
  -7   3   4      165.61      199.72     40.52 o 
  -6   3   4     1803.45     1588.84     24.62 o 
  -5   3   4      176.00      212.84     20.04 o 
  -4   3   4      361.47      284.31     22.12 o 
  -3   3   4     2276.57     2552.69     76.77 o 
  -2   3   4       67.18       71.89     10.84 o 
  -1   3   4     4949.53     5011.03     32.28 o 
   0   3   4      142.86      100.87     23.08 o 
   1   3   4      595.13      651.11     18.88 o 
   2   3   4       71.49       35.20     15.40 o 
   3   3   4      230.57      233.14     20.69 o 
   4   3   4     3666.72     3604.06     64.16 o 
   5   3   4        0.00       59.69     23.14 o 
   6   3   4     2453.76     2459.97     96.91 o 
   7   3   4      102.45      129.18     71.91 o 
   8   3   4      176.31      164.13     35.88 o 
   9   3   4      283.63      312.99     71.58 o 
  10   3   4        2.88        5.65     95.76 o 
  11   3   4       25.14       99.43    102.20 o 
 -13   4   4       15.98       56.14    102.24 o 
 -12   4   4      280.25      253.37     72.29 o 
 -11   4   4      116.93      110.98     42.92 o 
 -10   4   4      437.01      477.92     57.84 o 
  -9   4   4      178.33      185.14     39.81 o 
  -8   4   4     2076.98     2081.07     48.20 o 
  -7   4   4     1264.61     1203.15    148.74 o 
  -6   4   4       43.21       56.16     16.52 o 
  -5   4   4      767.52      643.10     19.19 o 
  -4   4   4      939.05      928.14     20.16 o 
  -3   4   4    10065.03    10825.46    481.24 o 
  -2   4   4    17933.33    18384.96     74.31 o 
  -1   4   4     1344.40     1173.32     22.01 o 
   0   4   4    13023.67    11586.53    124.76 o 
   1   4   4     2162.55     1677.03     88.16 o 
   2   4   4     4800.79     4214.99    196.13 o 
   3   4   4     2785.83     2487.72     67.87 o 
   4   4   4      271.78      294.69     34.48 o 
   5   4   4      128.82      121.47     31.46 o 
   6   4   4      829.57      961.18     50.94 o 
   7   4   4        3.31       37.08     30.01 o 
   8   4   4     3215.52     3289.45    102.61 o 
   9   4   4       57.08       62.60     68.67 o 
  10   4   4      965.53      910.03     81.49 o 
  11   4   4        8.08      143.13    115.60 o 
 -13   5   4        0.80       -3.37     78.38 o 
 -12   5   4       45.71       21.43     47.70 o 
 -11   5   4      231.60      220.21     56.97 o 
 -10   5   4      199.15      187.33     43.26 o 
  -9   5   4      156.97      169.83     47.54 o 
  -8   5   4     2500.29     2473.13     85.06 o 
  -7   5   4      263.12      246.50     35.66 o 
  -6   5   4     2675.12     2627.52    160.46 o 
  -5   5   4      138.97      152.53     21.19 o 
  -4   5   4     5328.35     5124.12     92.50 o 
  -3   5   4     2006.82     2508.34    167.54 o 
  -2   5   4    12845.65    12106.38    145.31 o 
  -1   5   4     9858.72    10409.12    124.76 o 
   0   5   4      196.28      240.87     35.38 o 
   1   5   4       13.60       21.47     15.37 o 
   2   5   4      688.95      675.41     17.57 o 
   3   5   4       28.08       87.58     20.74 o 
   4   5   4     1205.64     1144.09     28.02 o 
   5   5   4      147.11      158.47     20.77 o 
   6   5   4     1779.91     1850.18     51.58 o 
   7   5   4      602.19      583.00     58.27 o 
   8   5   4     1592.37     1624.97     67.77 o 
   9   5   4      574.57      622.60     70.87 o 
  10   5   4        1.03       -1.63     96.27 o 
  11   5   4      218.99      305.60    110.20 o 
 -13   6   4       46.55      108.08    100.40 o 
 -12   6   4       42.13        4.61     60.38 o 
 -11   6   4       47.62       80.03     55.56 o 
 -10   6   4        2.83       59.62     77.28 o 
  -9   6   4      107.23       84.54     50.69 o 
  -8   6   4     1132.66     1233.30    226.97 o 
  -7   6   4      227.06      338.22     38.21 o 
  -6   6   4        6.97       31.64     28.86 o 
  -5   6   4     1083.10     1053.74     28.75 o 
  -4   6   4       68.23      137.87     37.09 o 
  -3   6   4     1004.20      899.74     67.88 o 
  -2   6   4    22202.73    23993.86    219.46 o 
  -1   6   4      562.80      502.93     40.00 o 
   0   6   4    11013.68    10698.34    131.84 o 
   1   6   4       22.44       41.40     19.10 o 
   2   6   4       65.68       31.61     25.12 o 
   3   6   4      170.82      197.54     28.70 o 
   4   6   4       22.04       48.31     21.36 o 
   5   6   4       76.91       94.36     39.40 o 
   6   6   4       27.41       77.51     42.46 o 
   7   6   4      324.70      439.85     56.38 o 
   8   6   4     1546.07     1506.29     66.03 o 
   9   6   4       20.22       33.26     69.36 o 
  10   6   4      334.84      383.59     82.65 o 
  11   6   4        1.84      175.06    112.36 o 
 -12   7   4       80.17      131.75     75.05 o 
 -11   7   4      196.83      198.61     56.25 o 
 -10   7   4      297.33      244.42     59.90 o 
  -9   7   4       19.89       87.12     54.22 o 
  -8   7   4       49.39      105.14     50.19 o 
  -7   7   4      242.24      260.29     27.17 o 
  -6   7   4     1353.38     1250.71     36.87 o 
  -5   7   4      129.38      124.36     56.79 o 
  -4   7   4       31.94       37.49     15.31 o 
  -3   7   4     4310.62     4289.70     83.55 o 
  -2   7   4       27.01      103.34     11.94 o 
  -1   7   4     4983.25     5439.73     58.81 o 
   0   7   4      799.69     1052.66     33.37 o 
   1   7   4      262.72      397.63     31.28 o 
   2   7   4      761.48      772.48     25.29 o 
   3   7   4       54.53       77.97     37.05 o 
   4   7   4     1236.07     1341.35     43.23 o 
   5   7   4       52.91      105.50     25.50 o 
   6   7   4     1145.49     1373.19     52.64 o 
   7   7   4      229.70      229.14     46.95 o 
   8   7   4      291.85      178.23     69.20 o 
   9   7   4       29.80       70.34     69.92 o 
  10   7   4       10.15       -1.83    137.61 o 
  11   7   4        0.76       22.85    104.43 o 
 -12   8   4      306.17      277.69     85.57 o 
 -11   8   4      308.42      420.51     93.63 o 
 -10   8   4      302.32      358.54     67.22 o 
  -9   8   4      353.73      339.25     54.97 o 
  -8   8   4     1282.78     1267.78     65.64 o 
  -7   8   4     1038.57      932.18     39.15 o 
  -6   8   4        4.06       37.25     36.77 o 
  -5   8   4      202.16      172.13     36.79 o 
  -4   8   4      195.60      193.69     19.47 o 
  -3   8   4     3739.72     3519.19     30.99 o 
  -2   8   4     3255.70     2989.45     41.88 o 
  -1   8   4     1437.56     1291.91     23.82 o 
   0   8   4     5784.98     5598.65     86.86 o 
   1   8   4      122.20       89.31     31.73 o 
   2   8   4     2755.47     3051.13     90.03 o 
   3   8   4      709.82      702.76     44.48 o 
   4   8   4      492.77      531.06     70.68 o 
   5   8   4      203.24      169.10     28.02 o 
   6   8   4      285.53      221.44     53.34 o 
   7   8   4      244.36      274.26     65.12 o 
   8   8   4      968.67      915.21     71.74 o 
   9   8   4        9.90       36.83     68.81 o 
  10   8   4      736.63      849.06     86.63 o 
  11   8   4        0.18       67.37    111.79 o 
 -12   9   4       53.62       71.48     66.31 o 
 -11   9   4        1.74       69.32     68.37 o 
 -10   9   4      460.57      463.37     80.18 o 
  -9   9   4       56.48       50.85     56.29 o 
  -8   9   4     1148.80     1234.25    112.78 o 
  -7   9   4      334.65      353.15     44.57 o 
  -6   9   4     4737.47     5134.01     73.41 o 
  -5   9   4       29.14       91.29     48.81 o 
  -4   9   4     1740.95     1521.59     57.14 o 
  -3   9   4      477.50      440.50     18.76 o 
  -2   9   4     3004.18     2727.79     73.80 o 
  -1   9   4     2507.97     2812.83     84.86 o 
   0   9   4      245.93      302.44     19.81 o 
   1   9   4      172.17      235.63     22.29 o 
   2   9   4     1565.86     1440.79     31.82 o 
   3   9   4      226.91      260.69     33.67 o 
   4   9   4     8972.61     8437.17    664.59 o 
   5   9   4       25.40        4.58     55.24 o 
   6   9   4     1039.80     1138.96     50.83 o 
   7   9   4      172.07      187.53     52.92 o 
   8   9   4      689.57      864.99     84.80 o 
   9   9   4      216.41      237.94     92.28 o 
  10   9   4        0.00       95.11     72.01 o 
 -12  10   4      411.14      407.27    101.72 o 
 -11  10   4       81.18       81.58     70.76 o 
 -10  10   4      838.03      861.21    101.49 o 
  -9  10   4        0.39       13.16     57.32 o 
  -8  10   4      589.62      567.71     84.01 o 
  -7  10   4      137.69       83.22     69.99 o 
  -6  10   4       97.85      130.90     42.92 o 
  -5  10   4       49.38      107.99     35.69 o 
  -4  10   4      645.90      759.94     43.76 o 
  -3  10   4      165.57      254.91     21.60 o 
  -2  10   4     3243.75     3202.41     48.24 o 
  -1  10   4      242.38      276.28     32.25 o 
   0  10   4      420.12      471.26     23.87 o 
   1  10   4       19.42       35.22     26.83 o 
   2  10   4     1266.60     1255.68     37.20 o 
   3  10   4     1885.33     1840.93     57.22 o 
   4  10   4       79.22      129.31     34.61 o 
   5  10   4      413.88      405.83     43.67 o 
   6  10   4      535.29      540.72     64.12 o 
   7  10   4       55.68       86.26     65.34 o 
   8  10   4     1277.06     1272.03     69.92 o 
   9  10   4       18.22       85.23     59.32 o 
  10  10   4       74.21       65.59     88.90 o 
 -11  11   4       13.31       65.37     92.42 o 
 -10  11   4        3.19      139.76    112.56 o 
  -9  11   4        8.11      107.38    126.54 o 
  -8  11   4      300.49      262.44     41.83 o 
  -7  11   4      101.42      146.72     40.36 o 
  -6  11   4      155.51      127.15     34.55 o 
  -5  11   4        4.09       50.12     30.16 o 
  -4  11   4      118.73      136.86     25.99 o 
  -3  11   4      932.85      941.11     46.63 o 
  -2  11   4      200.12      250.90     22.79 o 
  -1  11   4      429.73      417.63     28.87 o 
   0  11   4      164.27      164.55     36.59 o 
   1  11   4       97.05      109.49     26.27 o 
   2  11   4        0.53       -2.76     38.43 o 
   3  11   4       33.16       56.09     38.53 o 
   4  11   4      569.45      556.57     47.33 o 
   5  11   4      265.50      313.62     38.37 o 
   6  11   4      145.33      122.98    111.60 o 
   7  11   4        6.40       98.19     55.94 o 
   8  11   4        4.49      106.17     60.82 o 
   9  11   4       65.26      183.90     60.78 o 
  10  11   4       33.06       98.91     84.48 o 
 -11  12   4       15.23       -4.46     94.42 o 
 -10  12   4      117.80       78.14    113.00 o 
  -9  12   4        8.12       97.52    134.92 o 
  -8  12   4      375.04      337.36     47.59 o 
  -7  12   4     1035.27     1025.82     46.40 o 
  -6  12   4       14.44       57.79    122.34 o 
  -5  12   4       93.35      126.32     32.76 o 
  -4  12   4      187.34      212.03     28.42 o 
  -3  12   4       78.88      198.98     76.13 o 
  -2  12   4      959.46      916.21     28.72 o 
  -1  12   4       38.60       88.11     30.46 o 
   0  12   4     1799.24     1682.86     35.92 o 
   1  12   4      392.71      390.22     31.06 o 
   2  12   4      119.76      221.63     33.31 o 
   3  12   4      275.35      380.76     60.04 o 
   4  12   4      511.54      507.05     45.26 o 
   5  12   4      468.06      576.89     77.78 o 
   6  12   4       40.58       85.06     54.61 o 
   7  12   4      401.27      462.25     90.52 o 
   8  12   4      972.65     1050.07     84.64 o 
   9  12   4        3.24       89.84     93.17 o 
 -10  13   4        0.21       33.79     87.52 o 
  -9  13   4       70.94       74.59    116.44 o 
  -8  13   4      382.09      410.08     63.37 o 
  -7  13   4      221.81      211.60     65.44 o 
  -6  13   4     3681.97     3852.13     72.43 o 
  -5  13   4        1.34       -5.73     44.95 o 
  -4  13   4     1287.61     1390.74     66.31 o 
  -3  13   4      227.95      198.98     29.80 o 
  -2  13   4      716.15      748.29     49.95 o 
  -1  13   4      187.94      185.50     45.64 o 
   0  13   4       38.62       86.67     28.98 o 
   1  13   4       72.23       89.01     33.76 o 
   2  13   4     4553.56     4259.46     75.12 o 
   3  13   4      147.82      232.00     47.36 o 
   4  13   4     2364.27     2455.26     99.56 o 
   5  13   4      145.64      160.58     42.41 o 
   6  13   4      609.06      643.67     76.89 o 
   7  13   4      178.26      229.67     58.70 o 
   8  13   4      548.08      697.02    151.87 o 
   9  13   4       61.86      134.07    121.08 o 
 -10  14   4     1180.67      978.71    280.29 o 
  -9  14   4       73.35       62.56    151.25 o 
  -8  14   4      344.58      341.21     60.09 o 
  -7  14   4      160.28      120.39     48.35 o 
  -6  14   4      120.85      132.83     57.29 o 
  -5  14   4       84.33       62.32     38.59 o 
  -4  14   4     1223.65     1169.90     39.43 o 
  -3  14   4      162.07      175.35     36.57 o 
  -2  14   4     3784.96     4182.85    318.94 o 
  -1  14   4      170.44      225.49     32.59 o 
   0  14   4      472.03      499.19     37.30 o 
   1  14   4      709.17      668.98     38.55 o 
   2  14   4      125.68      185.44     43.26 o 
   3  14   4      887.39      910.55     69.34 o 
   4  14   4      226.84      196.74     50.40 o 
   5  14   4      273.43      294.00     58.74 o 
   6  14   4        0.43       53.58     68.69 o 
   7  14   4      512.03      504.77     80.17 o 
   8  14   4      411.12      460.39     72.97 o 
  -9  15   4       52.26      137.65    162.30 o 
  -8  15   4      106.27       26.22     61.21 o 
  -7  15   4        0.63       58.04     59.23 o 
  -6  15   4      102.61      134.40     77.95 o 
  -5  15   4      392.73      367.90     43.99 o 
  -4  15   4      481.45      468.82     55.88 o 
  -3  15   4       27.92       44.35     45.28 o 
  -2  15   4      136.43      189.62     47.49 o 
  -1  15   4       55.77       68.06     35.60 o 
   0  15   4        1.07       24.72     43.02 o 
   1  15   4       69.07       98.02     38.51 o 
   2  15   4      164.56      181.99     45.71 o 
   3  15   4       83.75       67.58     46.90 o 
   4  15   4      193.39      205.44     54.06 o 
   5  15   4      166.65      145.21     52.88 o 
   6  15   4      323.23      357.56     68.46 o 
   7  15   4        4.88       80.77     80.73 o 
   8  15   4       14.13      112.77     74.78 o 
  -9  16   4       13.36       46.24     99.76 o 
  -8  16   4      103.58      150.82     64.31 o 
  -7  16   4        3.58       31.39     55.85 o 
  -6  16   4       10.73      -10.29    100.20 o 
  -5  16   4       13.68       60.99     48.58 o 
  -4  16   4       14.47        2.94     47.44 o 
  -3  16   4      222.29      137.66     39.81 o 
  -2  16   4       51.11       75.62     49.75 o 
  -1  16   4      138.50      132.87     48.20 o 
   0  16   4       96.06      155.76     59.23 o 
   1  16   4       17.00       69.29     38.31 o 
   2  16   4      574.09      643.95     43.64 o 
   3  16   4      183.43      147.24     50.32 o 
   4  16   4       31.69       63.16     56.65 o 
   5  16   4      162.38      186.47     63.91 o 
   6  16   4       39.59      102.71     55.73 o 
   7  16   4      308.45      246.14     86.54 o 
  -8  17   4      245.47      291.21     93.22 o 
  -7  17   4      151.48      105.63     69.30 o 
  -6  17   4      726.61      682.48     75.00 o 
  -5  17   4        0.09       74.08     53.63 o 
  -4  17   4      384.09      401.56     50.87 o 
  -3  17   4       32.08       67.58     53.30 o 
  -2  17   4      239.83      260.54     40.86 o 
  -1  17   4      660.50      671.88     57.48 o 
   0  17   4        6.68       15.25     40.49 o 
   1  17   4      331.15      302.12     46.15 o 
   2  17   4      858.77      771.44     47.25 o 
   3  17   4      349.11      250.36     62.71 o 
   4  17   4     1880.61     1597.31    135.94 o 
   5  17   4       12.97       56.66     65.99 o 
   6  17   4      276.37      263.89     73.60 o 
  -7  18   4      128.38      228.61    112.44 o 
  -6  18   4        5.77      106.17     77.89 o 
  -5  18   4        5.10       16.10     66.51 o 
  -4  18   4      395.47      466.15     64.78 o 
  -3  18   4      248.93      247.01     66.72 o 
  -2  18   4     1542.48     1706.97    362.83 o 
  -1  18   4       43.33       58.07     53.86 o 
   0  18   4      944.62      820.99     54.97 o 
   1  18   4        7.29       52.12     48.43 o 
   2  18   4     1102.21      988.20     57.34 o 
   3  18   4       23.99      105.00     61.63 o 
   4  18   4       29.54       49.64     60.18 o 
   5  18   4       12.26       79.66     61.34 o 
  -6  19   4      124.97      -16.86    114.87 o 
  -5  19   4        9.40       71.81     80.64 o 
  -4  19   4      446.30      483.18     75.45 o 
  -3  19   4      408.51      582.35     97.00 o 
  -2  19   4       42.20       77.59     54.20 o 
  -1  19   4        1.08       47.24     44.66 o 
   0  19   4       37.56       61.03     46.88 o 
   1  19   4      119.69      147.70     60.15 o 
   2  19   4       11.82       70.63     52.74 o 
   3  19   4       22.20       52.37     60.48 o 
   4  19   4       55.47       62.76     65.62 o 
  -4  20   4        0.39      106.29    108.01 o 
  -3  20   4       20.95       63.41    102.29 o 
  -2  20   4        3.50       46.56     84.74 o 
  -1  20   4       67.72       80.72     60.05 o 
   0  20   4      112.47       96.97     87.12 o 
   1  20   4       15.47       51.53     56.62 o 
   2  20   4       32.85       82.81     60.18 o 
 -13   1   5      439.17      520.80     73.32 o 
 -12   1   5        4.14       53.02     70.81 o 
 -11   1   5       96.37      133.75     44.39 o 
 -10   1   5      138.21      133.21     47.02 o 
  -9   1   5       23.12       62.89     21.28 o 
  -8   1   5     1368.47     1225.34     71.20 o 
  -7   1   5      415.78      424.22     28.10 o 
  -6   1   5       50.96       37.95     19.49 o 
  -5   1   5      513.83      466.76     15.85 o 
  -4   1   5        2.12       28.63     12.93 o 
  -3   1   5     5526.67     5321.44     71.63 o 
  -2   1   5       48.81       55.61      9.78 o 
  -1   1   5      177.62      135.90     10.73 o 
   0   1   5        9.84        8.08     11.45 o 
   1   1   5       19.71       25.03     25.89 o 
   2   1   5     2603.02     2672.75     27.26 o 
   3   1   5      414.62      394.33     21.81 o 
   4   1   5        8.37       52.96     29.86 o 
   5   1   5     9590.66     9077.32    341.11 o 
   6   1   5        6.48       51.03     30.15 o 
   7   1   5     1657.49     1854.91     76.73 o 
   8   1   5       55.63       65.27     38.70 o 
   9   1   5      642.22      750.50     93.93 o 
  10   1   5        2.34      -39.48     89.97 o 
  11   1   5       12.42      173.62    153.09 o 
 -13   2   5       10.21      129.37     98.93 o 
 -12   2   5      277.31      266.07     59.84 o 
 -11   2   5      557.88      390.33     78.10 o 
 -10   2   5      632.81      570.28     43.94 o 
  -9   2   5     6986.87     7156.45    111.73 o 
  -8   2   5       14.08       44.51     30.54 o 
  -7   2   5     6139.09     6064.55    152.83 o 
  -6   2   5      173.94      193.51     23.80 o 
  -5   2   5        3.10       23.24     29.29 o 
  -4   2   5     1972.49     1839.12     22.02 o 
  -3   2   5     1993.79     1805.66     37.85 o 
  -2   2   5     3906.52     4444.54    156.87 o 
  -1   2   5     4441.25     4315.96     30.40 o 
   0   2   5      799.01      721.70     15.40 o 
   1   2   5     2133.07     2121.14     31.20 o 
   2   2   5        7.45       49.03     19.48 o 
   3   2   5      301.63      276.40     27.12 o 
   4   2   5       25.27       84.23     35.75 o 
   5   2   5     6476.25     6778.46    139.42 o 
   6   2   5     3288.76     3460.17    123.14 o 
   7   2   5        7.92       64.64     49.31 o 
   8   2   5      485.28      527.09     54.51 o 
   9   2   5      168.77      159.51     50.51 o 
  10   2   5       16.36        0.60     47.37 o 
  11   2   5      473.67      570.83    106.29 o 
 -13   3   5      767.61      915.16    104.81 o 
 -12   3   5       95.73      107.60     60.35 o 
 -11   3   5        3.99       56.40     52.94 o 
 -10   3   5        5.63       68.51     38.25 o 
  -9   3   5       60.01      146.18     34.99 o 
  -8   3   5     1587.33     1375.96     51.29 o 
  -7   3   5      996.82      970.43     57.22 o 
  -6   3   5      669.82      751.24     72.94 o 
  -5   3   5     3661.32     3433.81     37.90 o 
  -4   3   5       82.43      122.04     15.85 o 
  -3   3   5    15228.40    15008.30    170.93 o 
  -2   3   5        6.02       56.45     22.07 o 
  -1   3   5     2243.24     2253.69     39.81 o 
   0   3   5      382.10      312.19     14.24 o 
   1   3   5     1051.99      993.67     20.91 o 
   2   3   5     3599.37     3654.24     50.39 o 
   3   3   5      329.26      356.74     27.99 o 
   4   3   5       16.64       35.26     52.57 o 
   5   3   5     5478.16     5194.68    155.61 o 
   6   3   5       56.49      106.32     26.22 o 
   7   3   5     1804.69     2134.10    100.43 o 
   8   3   5       19.98       33.47    105.75 o 
   9   3   5      639.15      543.45    191.40 o 
  10   3   5        2.23       19.63    126.00 o 
  11   3   5       64.51      161.94    106.70 o 
 -13   4   5        4.14      102.82     67.08 o 
 -12   4   5       72.83      113.12     56.33 o 
 -11   4   5        9.11       61.86     62.09 o 
 -10   4   5      251.35      267.37     43.04 o 
  -9   4   5       41.23       44.01     45.78 o 
  -8   4   5      209.44      202.36     33.91 o 
  -7   4   5      557.19      539.87     64.34 o 
  -6   4   5      250.89      156.03     21.87 o 
  -5   4   5     3028.56     2852.19     43.54 o 
  -4   4   5      192.85      171.87     12.12 o 
  -3   4   5       43.36       58.25      8.36 o 
  -2   4   5     2245.67     2539.38     35.94 o 
  -1   4   5     1899.84     1744.76     50.32 o 
   0   4   5      658.67      520.88     14.77 o 
   1   4   5     1980.41     2082.06     24.66 o 
   2   4   5      183.23      169.78     23.23 o 
   3   4   5       86.82      121.95     26.63 o 
   4   4   5       17.24       55.66     42.43 o 
   5   4   5      180.90      217.27     26.98 o 
   6   4   5     1563.13     1440.38     96.56 o 
   7   4   5       85.32      124.05     25.16 o 
   8   4   5        0.22       35.75     36.43 o 
   9   4   5        0.39      141.24     72.41 o 
  10   4   5        0.84      -14.00    102.36 o 
  11   4   5      225.80      271.78     92.78 o 
 -13   5   5      148.84      278.26     99.70 o 
 -12   5   5        0.04       39.70     94.22 o 
 -11   5   5      198.43      249.29     69.88 o 
 -10   5   5      115.51      177.33     57.16 o 
  -9   5   5      318.05      399.99     59.48 o 
  -8   5   5      333.14      370.74     53.44 o 
  -7   5   5      499.45      487.42     21.65 o 
  -6   5   5      647.50      669.98     29.26 o 
  -5   5   5       48.68       47.85     15.20 o 
  -4   5   5      723.59      724.42     37.09 o 
  -3   5   5     2199.68     2354.83     45.38 o 
  -2   5   5     1949.36     2164.20     44.79 o 
  -1   5   5     1805.68     1587.81     95.16 o 
   0   5   5     1359.16     1217.91     22.88 o 
   1   5   5      765.38      656.42     18.59 o 
   2   5   5      391.70      350.81     19.70 o 
   3   5   5      341.82      417.99     29.33 o 
   4   5   5       11.90       72.86     23.19 o 
   5   5   5      709.73      619.39     27.91 o 
   6   5   5      138.79       89.76     38.75 o 
   7   5   5       71.97       66.80     46.06 o 
   8   5   5       99.93      139.66     57.10 o 
   9   5   5      262.51      176.35     82.71 o 
  10   5   5       10.52       61.67     82.98 o 
  11   5   5       66.62      200.16    163.15 o 
 -13   6   5       12.52       86.82     95.79 o 
 -12   6   5        1.05       46.57     56.86 o 
 -11   6   5        3.64       34.51     51.86 o 
 -10   6   5      116.89      221.29     95.95 o 
  -9   6   5     2360.08     2564.84    264.93 o 
  -8   6   5        1.18       16.10     27.01 o 
  -7   6   5     1548.89     1624.97     50.39 o 
  -6   6   5       12.33       25.27     22.85 o 
  -5   6   5      107.29      145.86     24.67 o 
  -4   6   5     3586.33     3354.06    149.11 o 
  -3   6   5      159.04      218.78     37.53 o 
  -2   6   5     6158.06     6602.40    134.48 o 
  -1   6   5     6755.25     7249.50     64.40 o 
   0   6   5      584.90      593.93     28.00 o 
   1   6   5     5701.27     5336.91     29.23 o 
   2   6   5      188.89      238.70     25.33 o 
   3   6   5    11685.31    10890.16    299.50 o 
   4   6   5      144.81      162.14     19.72 o 
   5   6   5      208.34      205.25     52.85 o 
   6   6   5      301.64      372.87     45.05 o 
   7   6   5        0.01       35.09     56.02 o 
   8   6   5      561.38      485.60     54.68 o 
   9   6   5      785.54      879.45     78.90 o 
  10   6   5       54.72       67.33    142.47 o 
  11   6   5      381.71      571.26     99.11 o 
 -12   7   5       12.90       34.24     83.60 o 
 -11   7   5        3.70       59.32     88.04 o 
 -10   7   5      176.85      165.98     48.05 o 
  -9   7   5      244.36      312.40    120.34 o 
  -8   7   5      492.26      494.36     46.72 o 
  -7   7   5      335.87      340.71     35.38 o 
  -6   7   5      298.06      367.73     49.41 o 
  -5   7   5     3032.52     2840.87     61.68 o 
  -4   7   5       86.31       75.55     18.38 o 
  -3   7   5     9868.31     9208.35    325.54 o 
  -2   7   5      938.26      919.53     38.62 o 
  -1   7   5     6101.50     5961.15     80.15 o 
   0   7   5     3948.79     4062.29    392.48 o 
   1   7   5     6171.74     5651.06    137.28 o 
   2   7   5     1700.50     1639.23     30.24 o 
   3   7   5       93.54      105.01     24.82 o 
   4   7   5      627.69      786.90     41.90 o 
   5   7   5     1909.78     1656.67     41.63 o 
   6   7   5        2.71       57.94     52.23 o 
   7   7   5     2420.22     2434.01     63.31 o 
   8   7   5       12.32       30.72     54.43 o 
   9   7   5      734.18      766.38     67.46 o 
  10   7   5       53.14      148.64     86.15 o 
 -12   8   5      173.83      121.04     61.13 o 
 -11   8   5        5.34       34.20     54.54 o 
 -10   8   5      650.50      629.04     76.01 o 
  -9   8   5      105.93      159.86     52.58 o 
  -8   8   5       94.57      122.05     46.71 o 
  -7   8   5     4571.05     4740.30    110.73 o 
  -6   8   5      128.17      109.76     40.02 o 
  -5   8   5      699.23      694.54     28.36 o 
  -4   8   5       25.51       79.35     32.62 o 
  -3   8   5        0.21      -10.76     13.01 o 
  -2   8   5     2439.12     2416.46     43.35 o 
  -1   8   5     1110.89     1078.28     35.68 o 
   0   8   5       91.95      124.76     27.89 o 
   1   8   5     7556.73     8135.38    438.33 o 
   2   8   5      249.64      226.46     49.54 o 
   3   8   5      970.89      936.57     38.80 o 
   4   8   5      422.79      427.30     36.95 o 
   5   8   5        5.61       14.35     29.29 o 
   6   8   5      397.13      408.99     51.94 o 
   7   8   5       21.17      111.27     81.42 o 
   8   8   5      138.18      205.09    108.70 o 
   9   8   5       16.85        6.31    128.27 o 
  10   8   5       97.69      142.59     73.08 o 
 -12   9   5       13.95       12.21     89.78 o 
 -11   9   5       17.89       78.39     57.29 o 
 -10   9   5      407.97      419.95     77.34 o 
  -9   9   5        6.99       17.64     54.51 o 
  -8   9   5      284.39      294.49     78.69 o 
  -7   9   5      264.02      249.09     31.73 o 
  -6   9   5      382.05      423.64     36.75 o 
  -5   9   5       78.50       71.58     28.34 o 
  -4   9   5        3.97       18.10     24.71 o 
  -3   9   5     1400.52     1417.70     39.36 o 
  -2   9   5      544.46      565.51     31.78 o 
  -1   9   5      863.73      749.94     30.07 o 
   0   9   5      674.32      795.84     26.59 o 
   1   9   5       20.55       55.34     26.17 o 
   2   9   5      494.58      517.19     40.15 o 
   3   9   5        9.26       28.54     29.46 o 
   4   9   5       97.84      134.30     35.41 o 
   5   9   5       34.74       64.66     30.38 o 
   6   9   5       31.08      109.33     50.11 o 
   7   9   5        5.88       28.57     55.37 o 
   8   9   5        4.19       78.99     61.26 o 
   9   9   5       73.18      135.90     75.70 o 
  10   9   5       46.22      143.41     92.15 o 
 -12  10   5       32.42       65.67     65.96 o 
 -11  10   5      218.84      245.89     69.01 o 
 -10  10   5       38.98       41.67     62.97 o 
  -9  10   5      333.32      411.25    131.34 o 
  -8  10   5       92.57      134.05     51.37 o 
  -7  10   5     1142.12     1124.80     35.04 o 
  -6  10   5       38.87       54.73     45.25 o 
  -5  10   5       38.85       64.03     34.55 o 
  -4  10   5      605.20      704.25     40.50 o 
  -3  10   5      785.84      786.67     35.18 o 
  -2  10   5      524.10      487.81     49.35 o 
  -1  10   5     1825.36     1813.91     31.43 o 
   0  10   5      708.54      636.59     24.73 o 
   1  10   5     3714.17     3494.95     92.25 o 
   2  10   5        0.59        8.03     31.37 o 
   3  10   5     6550.87     6948.58    540.49 o 
   4  10   5       92.89      123.34     34.25 o 
   5  10   5      360.53      326.52     38.56 o 
   6  10   5       13.05       28.92     51.32 o 
   7  10   5       14.42       66.44     53.52 o 
   8  10   5       28.44      107.59     59.12 o 
   9  10   5      334.55      472.25     68.36 o 
  10  10   5        6.79      142.18     99.90 o 
 -11  11   5      545.66      522.44     92.32 o 
 -10  11   5      397.59      361.97     73.71 o 
  -9  11   5        2.91        3.45     31.12 o 
  -8  11   5      199.03      182.54     41.29 o 
  -7  11   5      125.67      144.36     62.25 o 
  -6  11   5       64.66      133.05     30.80 o 
  -5  11   5     1016.85     1028.11     49.86 o 
  -4  11   5        3.53        2.89     21.67 o 
  -3  11   5     6239.01     5923.65     64.51 o 
  -2  11   5       52.22       69.89     33.35 o 
  -1  11   5      879.41      886.82     31.36 o 
   0  11   5       38.26       91.25     23.27 o 
   1  11   5      427.68      421.47     32.83 o 
   2  11   5     1626.46     1437.71     38.69 o 
   3  11   5     2312.93     2222.20     44.81 o 
   4  11   5     1010.64     1005.47     59.41 o 
   5  11   5      851.31      735.96     51.86 o 
   6  11   5      354.24      257.91     59.13 o 
   7  11   5     2649.78     2303.37    160.10 o 
   8  11   5        5.14       84.10     66.31 o 
   9  11   5      358.94      320.23     67.26 o 
 -11  12   5      260.02      216.68     92.47 o 
 -10  12   5       76.49       89.07     79.95 o 
  -9  12   5     1531.55     1502.27    125.95 o 
  -8  12   5       43.39       63.05     50.98 o 
  -7  12   5     2206.28     2237.81     75.60 o 
  -6  12   5      276.99      238.98     37.01 o 
  -5  12   5      318.05      396.31     29.73 o 
  -4  12   5       82.42       84.39     24.66 o 
  -3  12   5      153.27      151.22     30.85 o 
  -2  12   5      453.13      462.06     39.38 o 
  -1  12   5      792.79      688.71     48.29 o 
   0  12   5        1.53       24.41     31.44 o 
   1  12   5      842.99      821.13     40.37 o 
   2  12   5      161.12      184.54     53.14 o 
   3  12   5     5529.76     5174.70    200.87 o 
   4  12   5      741.35      713.64     44.56 o 
   5  12   5      238.10      261.94     57.31 o 
   6  12   5      244.81      257.38     52.04 o 
   7  12   5      150.37      235.26     89.52 o 
   8  12   5      142.93      183.18     85.97 o 
   9  12   5       13.76      197.18    161.62 o 
 -10  13   5       74.83       64.12     97.05 o 
  -9  13   5       45.03      116.79     67.10 o 
  -8  13   5       78.76       61.24     37.72 o 
  -7  13   5        4.45       39.62     46.55 o 
  -6  13   5      194.05      210.26     40.36 o 
  -5  13   5       87.46       82.05     45.34 o 
  -4  13   5       44.20       84.64     35.50 o 
  -3  13   5       30.42       64.66     23.76 o 
  -2  13   5      202.55      259.42     77.89 o 
  -1  13   5       13.39       80.63     41.70 o 
   0  13   5        7.80       56.28     32.14 o 
   1  13   5        0.15       86.16     39.75 o 
   2  13   5       96.48      202.22     40.40 o 
   3  13   5        3.37       55.19     47.09 o 
   4  13   5      369.01      461.41     54.05 o 
   5  13   5      861.94      801.42     86.18 o 
   6  13   5      238.52      223.27     51.34 o 
   7  13   5      458.45      358.71     76.65 o 
   8  13   5       22.13       47.47     71.58 o 
 -10  14   5       11.66       44.92     81.92 o 
  -9  14   5       59.19      129.90     70.19 o 
  -8  14   5       43.47       49.31     55.71 o 
  -7  14   5      232.85      225.14     42.25 o 
  -6  14   5      143.35      148.42     41.68 o 
  -5  14   5      189.09      186.77     42.78 o 
  -4  14   5      184.91      166.53     37.89 o 
  -3  14   5       46.41       70.30     36.25 o 
  -2  14   5       68.15       72.95     32.28 o 
  -1  14   5      412.10      448.15     37.77 o 
   0  14   5      311.16      253.49     30.92 o 
   1  14   5      328.41      351.43     39.30 o 
   2  14   5        0.56       57.60     42.57 o 
   3  14   5      773.24      786.42     65.22 o 
   4  14   5      290.03      350.07     48.00 o 
   5  14   5       50.26       66.72     47.66 o 
   6  14   5       87.47      188.84     75.43 o 
   7  14   5        4.07       86.44     68.86 o 
   8  14   5      428.54      566.69     89.55 o 
  -9  15   5        2.12       91.13     65.85 o 
  -8  15   5      551.54      445.22    139.99 o 
  -7  15   5      315.16      304.02     45.98 o 
  -6  15   5      348.81      311.59     64.70 o 
  -5  15   5     1177.86     1230.32     68.16 o 
  -4  15   5       17.36       19.70     33.57 o 
  -3  15   5     2630.46     2538.46    118.94 o 
  -2  15   5       11.89       16.28     28.82 o 
  -1  15   5      523.72      496.37     57.99 o 
   0  15   5       38.63       73.69     34.59 o 
   1  15   5        7.18       34.17     35.57 o 
   2  15   5      790.28      705.44     47.74 o 
   3  15   5      565.54      607.38     56.92 o 
   4  15   5       48.73       91.23     49.59 o 
   5  15   5       12.03       81.50     77.25 o 
   6  15   5        4.67      107.53     50.78 o 
   7  15   5     2046.13     2139.66     88.58 o 
  -8  16   5        6.11      138.53    107.52 o 
  -7  16   5     1169.47      973.35     92.83 o 
  -6  16   5        3.56      117.70     78.44 o 
  -5  16   5      399.33      397.00     51.25 o 
  -4  16   5      226.34      170.83     38.85 o 
  -3  16   5      150.52       97.99     34.68 o 
  -2  16   5      354.31      316.77     47.55 o 
  -1  16   5      484.58      404.05     56.28 o 
   0  16   5      310.32      245.50     43.61 o 
   1  16   5     1631.84     1436.86     87.62 o 
   2  16   5      364.45      361.94     54.03 o 
   3  16   5     1487.58     1493.35     95.96 o 
   4  16   5       64.61       71.58     61.06 o 
   5  16   5        1.68      102.04     54.42 o 
   6  16   5      133.84      185.33     58.09 o 
   7  16   5       60.88      137.69     84.64 o 
  -8  17   5       19.12      126.29    113.19 o 
  -7  17   5       25.44      102.48     88.16 o 
  -6  17   5       20.27      141.65     80.01 o 
  -5  17   5       75.86       95.44     42.44 o 
  -4  17   5        4.35        9.06     46.36 o 
  -3  17   5     1302.48      993.25    160.32 o 
  -2  17   5        0.45      -21.69     68.41 o 
  -1  17   5      715.98      565.98     69.83 o 
   0  17   5      316.92      278.82     42.56 o 
   1  17   5        0.94       27.21     44.52 o 
   2  17   5        1.01       63.69     80.51 o 
   3  17   5       16.94       76.48     59.62 o 
   4  17   5       19.80       85.12     56.86 o 
   5  17   5        3.73       46.47     58.29 o 
   6  17   5        0.79       46.38     75.37 o 
  -7  18   5        8.35      111.32     90.84 o 
  -6  18   5        1.01       91.03     85.99 o 
  -5  18   5        7.18      119.78     80.00 o 
  -4  18   5        1.49       42.99     56.79 o 
  -3  18   5       11.93       59.35     57.49 o 
  -2  18   5       63.58       58.02     44.48 o 
  -1  18   5       51.31      121.23     50.69 o 
   0  18   5       77.90       71.50     49.91 o 
   1  18   5        1.34       24.92     48.44 o 
   2  18   5        5.54       52.03     65.56 o 
   3  18   5       66.46      118.54     59.16 o 
   4  18   5       35.06       38.92     60.37 o 
   5  18   5       37.12       71.97     62.66 o 
  -5  19   5      393.34      278.88    100.15 o 
  -4  19   5       53.28      175.86    124.40 o 
  -3  19   5      746.23      656.70    137.91 o 
  -2  19   5       29.84       56.31     64.79 o 
  -1  19   5      202.02      216.29     62.51 o 
   0  19   5      111.90      123.96     58.14 o 
   1  19   5       16.85       26.93     66.09 o 
   2  19   5      104.49       80.64     59.51 o 
   3  19   5       82.94      133.95     62.74 o 
  -3  20   5        4.54      102.09    101.75 o 
  -2  20   5      125.02      295.91    118.14 o 
  -1  20   5       35.96      114.67    105.49 o 
   0  20   5        1.37       49.48     81.45 o 
   1  20   5      741.33      572.39     74.43 o 
   2  20   5       11.84       30.48     64.50 o 
 -13   0   6        0.95       16.82     97.24 o 
 -12   0   6        7.68       86.89     85.40 o 
 -11   0   6      143.29       83.77     68.73 o 
 -10   0   6      883.57      872.77    139.41 o 
  -9   0   6      874.16      797.05     89.40 o 
  -8   0   6     7497.01     7604.15    268.20 o 
  -7   0   6      414.84      376.70     46.79 o 
  -6   0   6     7862.93     8720.44    656.44 o 
  -5   0   6      975.70      922.20     30.80 o 
  -4   0   6       99.28      209.19     18.27 o 
  -3   0   6     4695.06     5374.67    730.53 o 
  -2   0   6      172.09      268.92     15.74 o 
  -1   0   6     3139.54     2580.14     37.87 o 
   0   0   6     1311.31     1160.99     29.90 o 
   1   0   6     1144.57      909.26     39.91 o 
   2   0   6     5609.48     5296.25     46.77 o 
   3   0   6       23.99       70.07     32.46 o 
   4   0   6      961.25      882.06     80.36 o 
   5   0   6      718.66      677.21     79.57 o 
   6   0   6     7662.95     7495.91    212.00 o 
   7   0   6     5574.94     5479.80    145.11 o 
   8   0   6     1467.12     1120.27    158.69 o 
   9   0   6      512.45      404.68     62.22 o 
  11   0   6       15.53       75.31    168.95 o 
 -13   1   6       37.77       26.98     66.65 o 
 -12   1   6      520.32      609.01     67.23 o 
 -11   1   6        0.16       46.49     39.31 o 
 -10   1   6     1580.49     1288.43     98.13 o 
  -9   1   6      269.29      274.38     30.16 o 
  -8   1   6     1985.34     1971.85     60.89 o 
  -7   1   6      295.48      305.37     26.84 o 
  -6   1   6      155.18      203.78     22.39 o 
  -5   1   6      584.92      647.80     21.77 o 
  -4   1   6      121.45      115.17     13.77 o 
  -3   1   6      515.51      453.87     13.55 o 
  -2   1   6     9923.60     8841.50     59.84 o 
  -1   1   6     1446.86     1323.33     19.46 o 
   0   1   6      792.37      525.96     16.26 o 
   1   1   6      198.16      171.28     16.53 o 
   2   1   6     3423.61     3317.65     73.25 o 
   3   1   6      801.58      679.35     30.01 o 
   4   1   6      373.52      392.85     27.04 o 
   5   1   6     3179.42     3057.92    114.08 o 
   6   1   6      550.18      635.09     47.47 o 
   7   1   6     1133.26      932.62     35.82 o 
   8   1   6     2673.73     2518.60     77.42 o 
   9   1   6        5.34       60.60     67.46 o 
  10   1   6       65.58       74.13    105.85 o 
  11   1   6        7.15       11.02    120.17 o 
 -13   2   6        0.17      -13.61     95.36 o 
 -12   2   6        1.77       52.99     54.98 o 
 -11   2   6       71.43       92.10     53.68 o 
 -10   2   6      118.94      138.82     38.05 o 
  -9   2   6       15.13       53.02     32.01 o 
  -8   2   6       76.45      188.89     37.87 o 
  -7   2   6      456.69      537.53     35.80 o 
  -6   2   6      357.16      404.59     21.50 o 
  -5   2   6       44.66       55.39     20.65 o 
  -4   2   6        1.46       17.09     15.26 o 
  -3   2   6       21.32       53.83     11.97 o 
  -2   2   6      556.89      555.84     17.16 o 
  -1   2   6     1134.65     1446.00     16.33 o 
   0   2   6       45.02       56.96     16.17 o 
   1   2   6      541.17      585.54     17.12 o 
   2   2   6       56.68       77.53     23.82 o 
   3   2   6       21.39       45.05     23.38 o 
   4   2   6      677.13      582.83     34.60 o 
   5   2   6       47.01       50.42     31.40 o 
   6   2   6      861.35      768.96     35.19 o 
   7   2   6       93.38      175.28     64.83 o 
   8   2   6       86.61       90.18     94.18 o 
   9   2   6      207.72      162.83     48.16 o 
  10   2   6      132.62       69.43     57.30 o 
  11   2   6        4.86       -8.87     96.65 o 
 -13   3   6        0.27       23.59     74.42 o 
 -12   3   6       11.30       63.58     43.56 o 
 -11   3   6       71.47      126.46     59.49 o 
 -10   3   6     1433.17     1268.64     58.31 o 
  -9   3   6       19.53       49.14     36.87 o 
  -8   3   6      197.09      285.60     74.49 o 
  -7   3   6      269.43      271.70     19.99 o 
  -6   3   6      295.40      321.05     33.85 o 
  -5   3   6     6177.76     5714.32    177.73 o 
  -4   3   6     2421.45     2325.34     54.47 o 
  -3   3   6      131.56       72.96     21.06 o 
  -2   3   6       38.77       46.31     17.67 o 
  -1   3   6      509.95      517.28     19.81 o 
   0   3   6       44.21       55.70     11.75 o 
   1   3   6       19.06       30.82     17.38 o 
   2   3   6      712.03      737.01     22.14 o 
   3   3   6      378.49      312.87     31.21 o 
   4   3   6       11.17       17.87     43.91 o 
   5   3   6      165.76      241.51     59.97 o 
   6   3   6      175.63      160.50     33.96 o 
   7   3   6      264.32      360.23     55.58 o 
   8   3   6      917.98     1038.72    112.41 o 
   9   3   6       70.30       76.96     90.82 o 
  10   3   6      301.14      280.45    181.99 o 
  11   3   6        1.13       57.76     96.46 o 
 -13   4   6       72.57       63.80     84.54 o 
 -12   4   6        0.80        7.68     57.50 o 
 -11   4   6      147.87      231.13     86.88 o 
 -10   4   6       64.45      125.48     43.13 o 
  -9   4   6      332.57      360.98     46.46 o 
  -8   4   6     3207.09     3312.43    160.46 o 
  -7   4   6       22.03       58.03     26.72 o 
  -6   4   6     2946.15     2686.25     35.49 o 
  -5   4   6       77.08      179.38     15.51 o 
  -4   4   6     5652.33     5292.96    188.01 o 
  -3   4   6      789.06      709.09     46.28 o 
  -2   4   6      651.83      545.29     24.90 o 
  -1   4   6     3424.01     3542.00     48.68 o 
   0   4   6      760.07      696.87     33.43 o 
   1   4   6      615.19      693.57     20.82 o 
   2   4   6     5284.82     4859.14     89.93 o 
   3   4   6       93.39       99.56     22.47 o 
   4   4   6     3267.12     3266.74    121.47 o 
   5   4   6       19.31       84.96     30.23 o 
   6   4   6      530.66      643.31     57.11 o 
   7   4   6       58.36      138.80     57.86 o 
   8   4   6      811.19      844.96    151.37 o 
   9   4   6        6.74       77.72     87.38 o 
  10   4   6       34.59       80.01     98.36 o 
  11   4   6       45.06      102.05     96.72 o 
 -13   5   6      197.57      235.94     75.27 o 
 -12   5   6     1058.68     1121.19    116.61 o 
 -11   5   6        4.14       14.66     64.43 o 
 -10   5   6       15.54       39.06     44.14 o 
  -9   5   6      428.02      425.73     47.38 o 
  -8   5   6      838.27      845.39     26.13 o 
  -7   5   6        9.74       50.74     20.59 o 
  -6   5   6       74.08      113.30     20.65 o 
  -5   5   6     1868.73     1662.91     65.54 o 
  -4   5   6     1940.81     2012.77     57.10 o 
  -3   5   6     5156.99     4828.42    181.82 o 
  -2   5   6    12869.06    12022.68     72.29 o 
  -1   5   6       95.30       84.14      9.12 o 
   0   5   6    19291.27    18465.49    204.04 o 
   1   5   6     3644.56     3803.33     81.54 o 
   2   5   6    15746.37    15595.50    127.36 o 
   3   5   6      168.12      160.41     23.24 o 
   4   5   6       37.14       17.65     28.51 o 
   5   5   6      225.34      257.96     33.41 o 
   6   5   6      402.34      410.61     64.48 o 
   7   5   6       65.57      154.36     56.77 o 
   8   5   6      941.97     1092.23     71.45 o 
   9   5   6       23.35       13.14     76.30 o 
  10   5   6      636.07      722.91    132.04 o 
 -13   6   6      213.76      403.23    169.97 o 
 -12   6   6      144.90      173.02     72.25 o 
 -11   6   6       12.37        5.14     50.16 o 
 -10   6   6       16.80       58.85     68.34 o 
  -9   6   6     1386.39     1327.30     73.36 o 
  -8   6   6       55.13      113.23     44.43 o 
  -7   6   6      131.06      128.30     28.27 o 
  -6   6   6     1704.66     1639.05     41.25 o 
  -5   6   6      107.69      142.49     18.40 o 
  -4   6   6        2.19       19.94     15.83 o 
  -3   6   6     1754.61     1717.39     39.16 o 
  -2   6   6     1043.27      986.80     35.04 o 
  -1   6   6     2688.65     3016.56     23.44 o 
   0   6   6        3.02       46.78     19.27 o 
   1   6   6     3884.25     3911.72     37.22 o 
   2   6   6     7487.42     7610.38     84.22 o 
   3   6   6      150.76      187.10     22.26 o 
   4   6   6       10.59       21.37     31.08 o 
   5   6   6      382.54      380.42     30.67 o 
   6   6   6       16.43       81.31     46.71 o 
   7   6   6        2.82      104.59     53.54 o 
   8   6   6       10.41       38.89     58.97 o 
   9   6   6      186.49      210.46     77.44 o 
  10   6   6       10.98      163.96    167.16 o 
 -12   7   6       13.15       37.86     57.23 o 
 -11   7   6       22.15       83.03     80.23 o 
 -10   7   6      896.44      813.15     49.90 o 
  -9   7   6      319.29      272.22     33.37 o 
  -8   7   6       47.68      100.48     36.86 o 
  -7   7   6      301.83      309.09     32.91 o 
  -6   7   6      746.22      749.68     33.84 o 
  -5   7   6      342.74      279.94     27.28 o 
  -4   7   6      314.73      284.59     23.01 o 
  -3   7   6       74.38      142.54     35.28 o 
  -2   7   6      819.45      838.63     38.82 o 
  -1   7   6      143.92      129.63     28.92 o 
   0   7   6       82.99      116.80     21.54 o 
   1   7   6      128.64      255.32     33.95 o 
   2   7   6        5.97       52.90     23.98 o 
   3   7   6       85.74       90.91     28.98 o 
   4   7   6      138.00      153.58     33.82 o 
   5   7   6      611.84      684.95     54.73 o 
   6   7   6        0.19       81.90     54.21 o 
   7   7   6      129.61      272.65     81.49 o 
   8   7   6      156.44      116.91     65.30 o 
   9   7   6       12.77       85.50     74.84 o 
  10   7   6       22.29       80.57     91.70 o 
 -12   8   6       78.92      104.84     77.41 o 
 -11   8   6       12.96       16.06     57.51 o 
 -10   8   6       62.77       74.03     52.79 o 
  -9   8   6        2.20        2.93     38.31 o 
  -8   8   6     3327.93     3256.11    114.09 o 
  -7   8   6      155.56      179.03     27.98 o 
  -6   8   6     1459.56     1558.41     52.38 o 
  -5   8   6       18.66       22.84     21.96 o 
  -4   8   6     7658.12     6809.17    701.85 o 
  -3   8   6      744.45      703.75     40.81 o 
  -2   8   6      509.89      499.29     38.95 o 
  -1   8   6      448.37      391.79     23.73 o 
   0   8   6      340.94      334.07     22.20 o 
   1   8   6       25.96      100.59     51.24 o 
   2   8   6     4599.17     4499.51    141.80 o 
   3   8   6      341.99      333.84     28.00 o 
   4   8   6     2772.27     2627.56    191.65 o 
   5   8   6      130.32      109.73     51.06 o 
   6   8   6     1266.92     1446.13     56.01 o 
   7   8   6       43.39      154.27     65.41 o 
   8   8   6      154.99      313.77     72.54 o 
   9   8   6        2.42       23.35     75.95 o 
  10   8   6       57.71       98.54     93.36 o 
 -12   9   6      596.36      424.11     64.91 o 
 -11   9   6       16.12       26.73     63.32 o 
 -10   9   6     1259.25     1247.71     81.70 o 
  -9   9   6      266.44      226.43     36.82 o 
  -8   9   6       76.71      142.85     44.84 o 
  -7   9   6      196.03      239.22     29.92 o 
  -6   9   6      340.59      347.69     43.05 o 
  -5   9   6      505.11      507.89     35.13 o 
  -4   9   6     2124.63     2132.98     96.34 o 
  -3   9   6     3035.60     2935.31     60.58 o 
  -2   9   6     3208.74     3024.28     59.37 o 
  -1   9   6        0.38       18.18     26.22 o 
   0   9   6     4426.85     4276.20     61.32 o 
   1   9   6      361.73      459.49     28.63 o 
   2   9   6     7543.40     7033.99    162.10 o 
   3   9   6      346.80      325.89     31.41 o 
   4   9   6      102.12      133.20     35.12 o 
   5   9   6       10.19       17.05     41.80 o 
   6   9   6     1071.88     1142.13     64.93 o 
   7   9   6      770.99      912.30     60.63 o 
   8   9   6      795.82      951.73    117.12 o 
   9   9   6       78.85      191.49     67.22 o 
  10   9   6      415.23      581.34     96.32 o 
 -11  10   6      132.51      115.02     75.27 o 
 -10  10   6      314.42      254.21     50.87 o 
  -9  10   6        5.88       54.84     46.92 o 
  -8  10   6     2037.08     1880.38     61.34 o 
  -7  10   6       44.38       94.20     35.76 o 
  -6  10   6     1746.54     1981.68     71.71 o 
  -5  10   6       43.83       80.85     48.56 o 
  -4  10   6        9.92       40.05     17.07 o 
  -3  10   6      629.62      605.19     55.40 o 
  -2  10   6       47.47       44.25     25.12 o 
  -1  10   6     2025.34     2015.86     29.53 o 
   0  10   6        3.49       31.64     38.60 o 
   1  10   6       24.31      -15.37     45.14 o 
   2  10   6      916.37     1048.40     66.21 o 
   3  10   6      240.58      241.76     36.96 o 
   4  10   6      493.26      492.99     34.03 o 
   5  10   6        4.84       54.14     35.32 o 
   6  10   6     1868.55     1676.71    102.57 o 
   7  10   6      248.59      220.97     68.11 o 
   8  10   6      170.78      271.32     66.82 o 
   9  10   6       14.84       88.59     68.90 o 
 -11  11   6        3.29       40.32     59.35 o 
 -10  11   6       27.71       18.73     51.83 o 
  -9  11   6        0.86      114.59     63.58 o 
  -8  11   6      587.16      551.15     43.61 o 
  -7  11   6       28.05       73.20     41.57 o 
  -6  11   6       17.16       10.78     33.73 o 
  -5  11   6       12.54       44.22     25.49 o 
  -4  11   6       44.86       50.32     20.74 o 
  -3  11   6      157.67      204.16     50.21 o 
  -2  11   6       17.36       25.82     16.23 o 
  -1  11   6      193.71      269.93     53.65 o 
   0  11   6      106.01      118.75     44.00 o 
   1  11   6       33.80       64.26     32.14 o 
   2  11   6       81.83       79.97     38.15 o 
   3  11   6      695.89      684.25     46.98 o 
   4  11   6        1.61       75.21     44.42 o 
   5  11   6      228.16      280.64     39.67 o 
   6  11   6      494.58      514.44     62.72 o 
   7  11   6      332.28      359.88     92.53 o 
   8  11   6       25.30      174.62     85.55 o 
   9  11   6       54.08       73.69    117.67 o 
 -11  12   6        2.16       80.62     61.05 o 
 -10  12   6       18.15      295.56    315.26 o 
  -9  12   6      182.79      237.68     56.30 o 
  -8  12   6      147.79      170.02     36.27 o 
  -7  12   6      132.67       98.50     56.21 o 
  -6  12   6      358.73      417.32     59.55 o 
  -5  12   6       84.23       74.57     47.98 o 
  -4  12   6     4630.78     3594.00    485.10 o 
  -3  12   6      312.57      238.35     29.42 o 
  -2  12   6       81.66       61.32     21.48 o 
  -1  12   6      121.66      196.47     63.98 o 
   0  12   6      274.10      273.94     52.93 o 
   1  12   6      780.80      685.15     37.90 o 
   2  12   6     1112.91     1065.25     46.12 o 
   3  12   6        0.67       54.59     47.84 o 
   4  12   6      745.10      716.12     46.16 o 
   5  12   6       72.49      125.52     55.21 o 
   6  12   6      710.06      699.69     81.34 o 
   7  12   6       23.65      119.36     63.92 o 
   8  12   6       16.42      129.86     75.97 o 
 -10  13   6      605.46      723.22    243.64 o 
  -9  13   6       50.63      131.21     81.79 o 
  -8  13   6     1227.85     1099.64    115.75 o 
  -7  13   6      355.80      309.97     48.42 o 
  -6  13   6       71.14       55.38     63.60 o 
  -5  13   6        3.70       13.00     40.17 o 
  -4  13   6     2213.16     2041.00    165.57 o 
  -3  13   6     1043.44      936.12     60.39 o 
  -2  13   6     2140.99     2022.49     88.36 o 
  -1  13   6       78.48       75.46     29.16 o 
   0  13   6      988.75     1060.67     50.08 o 
   1  13   6       17.04       41.37     71.86 o 
   2  13   6     1404.44     1387.69     53.37 o 
   3  13   6      765.24      752.90     70.13 o 
   4  13   6      167.04      187.31     55.66 o 
   5  13   6        3.00       69.98     42.78 o 
   6  13   6      434.70      423.62     63.17 o 
   7  13   6      264.63      359.25     68.06 o 
   8  13   6      377.75      523.02     96.29 o 
 -10  14   6       22.94       89.29    167.80 o 
  -9  14   6      162.41      274.04     85.41 o 
  -8  14   6     1421.39     1076.64    446.94 o 
  -7  14   6        4.63       69.39     92.45 o 
  -6  14   6     1319.79     1040.13    169.93 o 
  -5  14   6       15.60       23.99     29.14 o 
  -4  14   6     1046.15     1040.19    147.66 o 
  -3  14   6      572.63      551.93     43.20 o 
  -2  14   6      132.03      112.90     45.43 o 
  -1  14   6        3.73       26.22     27.61 o 
   0  14   6      306.32      296.18     38.47 o 
   1  14   6       59.74       90.11     45.26 o 
   2  14   6      274.22      326.05     49.17 o 
   3  14   6      455.04      466.38     56.98 o 
   4  14   6      125.09      201.52     97.75 o 
   5  14   6      270.39      291.42     45.42 o 
   6  14   6      572.02      593.01     68.59 o 
   7  14   6       45.78      101.73     66.78 o 
  -9  15   6       19.82      189.16    104.13 o 
  -8  15   6       36.08       91.85    151.30 o 
  -7  15   6       68.79      208.14    141.28 o 
  -6  15   6       31.77       16.25     35.92 o 
  -5  15   6        8.06       48.80     60.10 o 
  -4  15   6      365.68      325.68     54.88 o 
  -3  15   6       50.63       79.91     57.56 o 
  -2  15   6      251.79      253.92     56.12 o 
  -1  15   6      129.78      125.59     33.86 o 
   0  15   6     1353.92     1369.43     78.36 o 
   1  15   6        1.69       -5.04     62.13 o 
   2  15   6        3.85       29.94     50.35 o 
   3  15   6       55.78       97.31     62.96 o 
   4  15   6       92.70       48.38     51.42 o 
   5  15   6       37.69       40.91     87.98 o 
   6  15   6      240.97      181.24     50.08 o 
   7  15   6       61.23       60.91     81.82 o 
  -8  16   6      191.82      136.68    110.21 o 
  -7  16   6      114.49      104.03    106.09 o 
  -6  16   6       33.35      249.11     97.77 o 
  -5  16   6       43.19      141.32    130.32 o 
  -4  16   6      443.91      312.53     96.97 o 
  -3  16   6       28.00       37.47     32.22 o 
  -2  16   6        1.23       50.98     35.06 o 
  -1  16   6       94.39      103.75     32.14 o 
   0  16   6       60.19       54.21     58.17 o 
   1  16   6      548.04      515.20     67.49 o 
   2  16   6       98.46       61.95     53.88 o 
   3  16   6      226.17      172.51     52.63 o 
   4  16   6      350.86      259.91     56.33 o 
   5  16   6        2.80       34.70     57.03 o 
   6  16   6      135.82       79.38     55.01 o 
  -7  17   6       79.97      190.80    112.52 o 
  -6  17   6        0.31      169.62    103.82 o 
  -5  17   6       21.53      108.72     97.31 o 
  -4  17   6      425.40      403.80     61.33 o 
  -3  17   6       85.00      210.03     76.88 o 
  -2  17   6      878.73      874.74     79.47 o 
  -1  17   6       22.03       42.51     40.08 o 
   0  17   6      464.62      566.07     51.37 o 
   1  17   6       11.58       75.42     53.79 o 
   2  17   6      650.02      554.80     60.37 o 
   3  17   6      204.96      181.06     55.35 o 
   4  17   6      143.98      150.16     58.70 o 
   5  17   6       18.86       23.87     61.47 o 
  -6  18   6      217.36      344.61    112.19 o 
  -5  18   6       21.30      121.78    103.94 o 
  -4  18   6     1013.92     1016.09    101.37 o 
  -3  18   6      345.92      267.09    155.97 o 
  -2  18   6       55.26      207.47     94.50 o 
  -1  18   6      228.42      244.73     62.49 o 
   0  18   6      142.05      150.78     56.67 o 
   1  18   6      361.39      333.66    104.47 o 
   2  18   6      512.23      429.38     59.81 o 
   3  18   6      162.48      115.27     63.89 o 
   4  18   6      354.29      288.76     62.54 o 
  -5  19   6        1.29       67.45    110.39 o 
  -4  19   6       59.91      118.50    103.45 o 
  -3  19   6        6.15      110.37     88.90 o 
  -2  19   6      344.30      311.75     82.89 o 
  -1  19   6        0.01      150.58    103.72 o 
   0  19   6      787.99      782.42     84.45 o 
   1  19   6        9.04       68.91     78.65 o 
   2  19   6      383.92      393.61     90.69 o 
   3  19   6       41.73       55.88     63.20 o 
  -3  20   6       61.15      209.11    102.67 o 
  -2  20   6       44.48      182.10    143.62 o 
  -1  20   6        5.48      158.80    108.41 o 
   0  20   6       81.00      159.51     85.35 o 
 -13   1   7      115.96      128.82     90.22 o 
 -12   1   7       78.90       84.35     58.91 o 
 -11   1   7      492.67      436.95     48.04 o 
 -10   1   7      388.37      306.07     38.81 o 
  -9   1   7     2531.20     2135.11    200.53 o 
  -8   1   7       56.16      138.82     30.22 o 
  -7   1   7      922.36     1059.96     48.20 o 
  -6   1   7      506.96      562.64     21.21 o 
  -5   1   7     2701.45     2940.07     39.03 o 
  -4   1   7     1434.97     1555.85     18.87 o 
  -3   1   7     1689.57     1597.48     45.18 o 
  -2   1   7       20.34       19.18     34.11 o 
  -1   1   7     1732.35     1605.99     18.42 o 
   0   1   7      193.11      214.53     15.49 o 
   1   1   7     1569.84     1688.45     34.65 o 
   2   1   7       15.44       17.65     24.10 o 
   3   1   7       91.11      124.00     32.15 o 
   4   1   7      820.14      826.24     34.15 o 
   5   1   7        3.10       75.41     33.36 o 
   6   1   7      258.61      257.96     34.85 o 
   7   1   7       10.92       75.77     64.47 o 
   8   1   7      830.58      689.93     46.09 o 
   9   1   7      551.80      381.95     48.37 o 
  10   1   7       40.75        4.05    109.60 o 
 -13   2   7      176.04      236.95     66.53 o 
 -12   2   7        4.67       42.47     43.13 o 
 -11   2   7      900.44      808.36     74.98 o 
 -10   2   7      281.61      275.62     62.69 o 
  -9   2   7        4.37       66.95     34.12 o 
  -8   2   7     1010.08      909.64     62.27 o 
  -7   2   7     1554.64     1527.13     49.68 o 
  -6   2   7     2743.68     2697.29    108.12 o 
  -5   2   7    14013.47    13948.83    144.56 o 
  -4   2   7      563.89      492.82     17.21 o 
  -3   2   7     2957.25     2714.96     50.80 o 
  -2   2   7      690.68      693.14     13.36 o 
  -1   2   7      849.90      782.44     16.35 o 
   0   2   7      930.54     1075.37     23.98 o 
   1   2   7      665.18      681.75     24.65 o 
   2   2   7     1792.88     1872.85     82.45 o 
   3   2   7       27.67       60.84     25.55 o 
   4   2   7     1599.79     1538.64     37.41 o 
   5   2   7       76.85      121.60     38.79 o 
   6   2   7       10.29       56.82     36.28 o 
   7   2   7    11737.50    11417.53    321.59 o 
   8   2   7      525.94      435.65     49.62 o 
   9   2   7      707.64      734.08     87.25 o 
  10   2   7       35.98      -16.74    110.06 o 
 -13   3   7        4.53       48.14     83.21 o 
 -12   3   7       70.70      106.41     50.03 o 
 -11   3   7      966.19      919.23    126.59 o 
 -10   3   7        0.97       57.49     50.56 o 
  -9   3   7     2370.63     2209.70     83.90 o 
  -8   3   7       11.33       44.44     23.34 o 
  -7   3   7     2172.54     2293.57     82.97 o 
  -6   3   7     1494.31     1464.09     43.89 o 
  -5   3   7      687.39      727.55     24.88 o 
  -4   3   7        4.57       27.19     34.52 o 
  -3   3   7     1986.49     1833.33     38.54 o 
  -2   3   7      358.46      414.01     17.53 o 
  -1   3   7     4903.16     4753.63     35.72 o 
   0   3   7      294.65      376.51     20.55 o 
   1   3   7    10579.58    10272.56    355.98 o 
   2   3   7        3.83        8.92     28.62 o 
   3   3   7      272.82      270.57     41.28 o 
   4   3   7       66.31       97.17     45.36 o 
   5   3   7       93.29      211.71     52.61 o 
   6   3   7        7.53       75.84     39.84 o 
   7   3   7        0.45       71.33     97.95 o 
   8   3   7      118.41      207.28     44.77 o 
   9   3   7      126.98       78.48     64.39 o 
  10   3   7       35.44       81.67    143.15 o 
 -13   4   7      146.10      164.22     71.23 o 
 -12   4   7        0.34       11.54     56.78 o 
 -11   4   7       38.98       91.58     49.94 o 
 -10   4   7      127.14      122.93     52.52 o 
  -9   4   7       15.62       43.01     36.35 o 
  -8   4   7      771.84      807.29     38.78 o 
  -7   4   7        0.34       14.57     25.32 o 
  -6   4   7       11.39       30.48     22.58 o 
  -5   4   7      901.78      753.48     58.60 o 
  -4   4   7       15.36       53.34     17.55 o 
  -3   4   7     5515.26     5673.95     41.33 o 
  -2   4   7      261.09      245.50     26.09 o 
  -1   4   7     1076.64     1088.45     31.67 o 
   0   4   7      405.02      344.71     19.00 o 
   1   4   7      214.42      231.32     23.78 o 
   2   4   7     1223.14     1328.09     29.60 o 
   3   4   7      307.34      308.03     33.69 o 
   4   4   7        0.38       21.24     34.49 o 
   5   4   7      589.34      546.95     36.45 o 
   6   4   7        7.18      111.17     66.66 o 
   7   4   7      999.21     1019.62     66.60 o 
   8   4   7      269.18      263.82     40.24 o 
   9   4   7        2.95       60.50     80.80 o 
  10   4   7      107.15      161.89     63.36 o 
 -13   5   7       60.08      359.14    161.15 o 
 -12   5   7       25.45       15.60     52.70 o 
 -11   5   7      218.70      297.77     59.98 o 
 -10   5   7        0.21       24.25     42.95 o 
  -9   5   7      121.86      181.35     46.38 o 
  -8   5   7      972.29      885.04     27.17 o 
  -7   5   7     1267.29     1188.52     36.57 o 
  -6   5   7      595.43      581.47     43.04 o 
  -5   5   7      144.30      105.44     23.85 o 
  -4   5   7      552.81      534.96     37.44 o 
  -3   5   7      426.21      458.35     29.41 o 
  -2   5   7     2575.61     2453.54     34.55 o 
  -1   5   7      426.70      381.83     27.96 o 
   0   5   7      273.55      229.38     27.73 o 
   1   5   7     2945.42     2936.85     31.33 o 
   2   5   7       94.03      148.64     27.40 o 
   3   5   7      542.63      502.21     32.55 o 
   4   5   7       30.66       32.30     44.83 o 
   5   5   7        8.35      116.74     64.89 o 
   6   5   7      155.30      150.93     40.70 o 
   7   5   7       72.03      128.23     79.96 o 
   8   5   7      126.72       81.56     59.47 o 
   9   5   7       18.96      145.95     76.94 o 
  10   5   7        1.38      154.73    104.93 o 
 -12   6   7       54.97       66.50     55.35 o 
 -11   6   7     1031.93     1018.78     69.59 o 
 -10   6   7        5.25       55.30     67.64 o 
  -9   6   7       84.14       76.90     45.99 o 
  -8   6   7        3.89       68.52     34.57 o 
  -7   6   7      791.35      794.23     39.35 o 
  -6   6   7       39.46       52.92     21.24 o 
  -5   6   7     2415.90     2319.42    163.88 o 
  -4   6   7      711.55      800.74     39.44 o 
  -3   6   7     5318.60     5004.70     59.30 o 
  -2   6   7      359.78      311.74     63.73 o 
  -1   6   7     5125.11     4805.96    123.29 o 
   0   6   7     1925.87     1927.63     41.01 o 
   1   6   7      979.77      976.66     29.73 o 
   2   6   7     2521.89     2575.35     33.27 o 
   3   6   7      677.84      720.78     29.76 o 
   4   6   7     1482.13     1392.20     51.38 o 
   5   6   7     1112.80     1094.83     39.83 o 
   6   6   7       70.30       42.70     43.96 o 
   7   6   7     1497.65     1446.51     70.73 o 
   8   6   7       18.28       98.91     58.41 o 
   9   6   7      287.05      225.35     79.82 o 
  10   6   7       23.09      186.00     91.01 o 
 -12   7   7       48.08       40.12     61.06 o 
 -11   7   7     1058.10      941.44     95.57 o 
 -10   7   7      388.98      377.33     58.54 o 
  -9   7   7      998.46     1008.62     82.46 o 
  -8   7   7        0.96       60.60     28.58 o 
  -7   7   7       85.25      109.66     25.40 o 
  -6   7   7      278.72      232.30     18.52 o 
  -5   7   7     1585.34     1662.12     46.14 o 
  -4   7   7     3315.70     3143.29     52.56 o 
  -3   7   7      445.08      391.92     74.77 o 
  -2   7   7      205.44      269.00     42.05 o 
  -1   7   7     2026.59     1664.70     30.63 o 
   0   7   7      218.23      226.11     27.30 o 
   1   7   7    19251.92    19056.56    292.39 o 
   2   7   7       12.96       76.07     32.10 o 
   3   7   7     6219.07     5812.62    111.98 o 
   4   7   7      161.98      107.33     32.36 o 
   5   7   7      203.59      247.75     44.31 o 
   6   7   7       38.56      121.39     49.42 o 
   7   7   7      114.35      152.93     82.04 o 
   8   7   7       71.56      124.35     59.26 o 
   9   7   7      183.94      478.09    108.04 o 
  10   7   7       42.24      157.73    143.69 o 
 -12   8   7       98.76       69.59     69.34 o 
 -11   8   7       96.40      104.62     52.47 o 
 -10   8   7       10.37       10.76     45.49 o 
  -9   8   7       69.12       69.25     32.07 o 
  -8   8   7     1188.92     1142.10     43.73 o 
  -7   8   7       90.83      108.49     26.14 o 
  -6   8   7      430.04      392.03     49.69 o 
  -5   8   7     2027.64     1760.66     95.19 o 
  -4   8   7      331.42      350.28     45.12 o 
  -3   8   7     5282.65     5312.48    317.25 o 
  -2   8   7        6.56       39.01     41.34 o 
  -1   8   7     1841.44     1690.04     56.52 o 
   0   8   7      125.60      161.79     19.13 o 
   1   8   7      492.43      466.69     32.80 o 
   2   8   7     1577.30     1596.24     30.87 o 
   3   8   7     1023.57     1028.41     33.48 o 
   4   8   7       39.45       99.39     45.02 o 
   5   8   7      607.49      677.11     63.84 o 
   6   8   7       97.59      168.68     52.65 o 
   7   8   7      622.90      668.62     77.95 o 
   8   8   7        0.03       76.86     85.22 o 
   9   8   7       38.68      121.07     69.76 o 
 -12   9   7        0.55       34.07     60.01 o 
 -11   9   7       19.41       53.80     73.45 o 
 -10   9   7       30.27       43.60     57.59 o 
  -9   9   7       12.90       12.97     38.89 o 
  -8   9   7        1.99       37.42     28.69 o 
  -7   9   7       18.37       52.84     28.11 o 
  -6   9   7      450.99      397.50     53.41 o 
  -5   9   7       26.13       62.20     31.84 o 
  -4   9   7       73.85      213.18     47.66 o 
  -3   9   7       97.74      134.65     68.59 o 
  -2   9   7      653.13      623.97     46.94 o 
  -1   9   7      112.50      101.72     30.22 o 
   0   9   7      652.36      605.32     19.98 o 
   1   9   7      479.91      531.34     31.89 o 
   2   9   7        8.35       11.79     38.96 o 
   3   9   7      465.21      457.12     35.96 o 
   4   9   7       76.42       94.34     33.84 o 
   5   9   7      142.85      153.10     43.87 o 
   6   9   7       87.39      138.16     68.08 o 
   7   9   7       20.73       86.39     58.45 o 
   8   9   7        0.18      119.84     67.54 o 
   9   9   7       16.03      135.50     72.05 o 
 -11  10   7      266.78      212.44     55.30 o 
 -10  10   7      254.16      198.96     81.72 o 
  -9  10   7      155.10      115.12     34.77 o 
  -8  10   7      186.88      204.54     38.58 o 
  -7  10   7      537.65      497.11     39.34 o 
  -6  10   7      709.84      563.10     60.06 o 
  -5  10   7      541.17      476.37     45.27 o 
  -4  10   7     1262.40     1183.16    105.38 o 
  -3  10   7     2027.04     2063.77     71.00 o 
  -2  10   7       78.60       75.00     47.64 o 
  -1  10   7     1840.40     1552.11     58.31 o 
   0  10   7      534.59      413.12     49.54 o 
   1  10   7      111.66       97.47     24.33 o 
   2  10   7      968.73      958.75     60.18 o 
   3  10   7      629.03      534.79     41.13 o 
   4  10   7       80.85       77.93     40.12 o 
   5  10   7     1182.98     1133.84     76.66 o 
   6  10   7      136.57      186.30     70.55 o 
   7  10   7      809.41      878.17     78.78 o 
   8  10   7       66.69       18.36     83.20 o 
   9  10   7      112.99      128.09     85.48 o 
 -11  11   7      441.90      296.76     71.34 o 
 -10  11   7       30.44       50.59     55.84 o 
  -9  11   7     2841.00     2481.29    175.93 o 
  -8  11   7      110.86       67.92     32.08 o 
  -7  11   7     1301.92     1162.37     84.39 o 
  -6  11   7      310.48      224.16     22.55 o 
  -5  11   7      862.74      574.32    121.88 o 
  -4  11   7     1125.81     1201.55     58.55 o 
  -3  11   7      378.26      450.45     53.72 o 
  -2  11   7       52.81       63.66     51.64 o 
  -1  11   7      934.69      802.77    115.52 o 
   0  11   7      274.03      239.49     44.99 o 
   1  11   7     3952.66     3404.95     66.66 o 
   2  11   7      155.72      191.83     34.56 o 
   3  11   7     2259.76     2041.73    119.28 o 
   4  11   7       47.98       71.32     38.36 o 
   5  11   7      379.91      370.25     45.15 o 
   6  11   7     1743.26     1463.71    168.75 o 
   7  11   7       16.83      109.20     64.66 o 
   8  11   7       60.71       55.18     71.19 o 
 -11  12   7       18.99       -1.28    173.17 o 
 -10  12   7      118.39      147.37    107.21 o 
  -9  12   7       24.68       79.20     45.66 o 
  -8  12   7      527.81      333.25     60.25 o 
  -7  12   7      488.02      407.91     41.65 o 
  -6  12   7      466.97      390.14     79.26 o 
  -5  12   7      730.57      615.62    158.76 o 
  -4  12   7      598.75      633.45     95.64 o 
  -3  12   7     1408.19     1647.17     61.70 o 
  -2  12   7       28.71       76.38     54.87 o 
  -1  12   7      481.63      521.62     44.22 o 
   0  12   7       51.47       28.69     30.13 o 
   1  12   7       14.31        4.80     34.48 o 
   2  12   7      567.54      452.43     38.73 o 
   3  12   7        2.82       25.47     41.86 o 
   4  12   7       19.56       33.34     40.85 o 
   5  12   7     1660.45     1624.80    130.84 o 
   6  12   7       62.40      121.04     65.25 o 
   7  12   7     1225.56      957.85    110.04 o 
   8  12   7        4.82       81.37    106.70 o 
 -10  13   7        0.06      134.05    100.37 o 
  -9  13   7      136.08      221.67     80.83 o 
  -8  13   7        6.11       46.35     78.53 o 
  -7  13   7      183.03       83.29     38.51 o 
  -6  13   7      203.57      142.71     39.55 o 
  -5  13   7       21.90       44.85     29.49 o 
  -4  13   7       12.24      -20.58     85.24 o 
  -3  13   7      211.93      248.53     70.09 o 
  -2  13   7      710.76      615.58     75.64 o 
  -1  13   7      122.71      136.23     34.71 o 
   0  13   7       42.83       55.54     32.94 o 
   1  13   7       17.99       87.07     49.64 o 
   2  13   7      145.46      157.27     65.34 o 
   3  13   7       44.87       65.31     42.81 o 
   4  13   7      265.03      219.06     45.97 o 
   5  13   7      139.46      138.13     42.53 o 
   6  13   7       55.44       28.78     51.61 o 
   7  13   7        0.02       47.23     85.94 o 
 -10  14   7       17.45      110.89     93.00 o 
  -9  14   7       22.25       72.53     83.46 o 
  -8  14   7      135.18      143.59     71.45 o 
  -7  14   7        2.56       84.89    131.02 o 
  -6  14   7        4.32       -9.84     41.63 o 
  -5  14   7      678.22      744.27     68.62 o 
  -4  14   7      258.29      193.61     67.81 o 
  -3  14   7     1903.76     1698.59     51.25 o 
  -2  14   7        1.40       29.04     46.23 o 
  -1  14   7       11.73       36.52     46.91 o 
   0  14   7      150.89      175.53     36.47 o 
   1  14   7       35.85       82.86     63.24 o 
   2  14   7      128.88      118.76     62.31 o 
   3  14   7        6.44       25.90     39.91 o 
   4  14   7        8.85       10.14     42.94 o 
   5  14   7      445.96      386.60     50.31 o 
   6  14   7       63.01       25.34     63.81 o 
   7  14   7        2.05      110.31     73.60 o 
  -9  15   7      364.09      431.14     91.85 o 
  -8  15   7       13.36      170.74    105.35 o 
  -7  15   7      836.09      739.70    104.77 o 
  -6  15   7       50.65      -13.79     91.31 o 
  -5  15   7      365.65      389.64     69.76 o 
  -4  15   7     1334.20      830.05    214.50 o 
  -3  15   7       47.84       47.77     47.81 o 
  -2  15   7       87.24      119.06     49.08 o 
  -1  15   7      442.96      415.09     38.27 o 
   0  15   7      137.56      153.61     41.02 o 
   1  15   7     1185.40     1041.60    126.79 o 
   2  15   7       43.99       56.81     61.62 o 
   3  15   7      843.77      879.55     54.82 o 
   4  15   7       19.08       70.32     47.13 o 
   5  15   7      388.28      386.77     74.94 o 
   6  15   7      495.93      414.99     68.46 o 
  -8  16   7       47.80       87.90    114.79 o 
  -7  16   7      183.40      292.53    179.14 o 
  -6  16   7        1.11      138.64     99.61 o 
  -5  16   7     1495.01     1364.94     90.92 o 
  -4  16   7      293.04      208.31     90.68 o 
  -3  16   7     1889.45     1989.09    132.96 o 
  -2  16   7       14.18       10.59     38.53 o 
  -1  16   7      261.43      318.64     56.64 o 
   0  16   7      274.48      307.41    126.73 o 
   1  16   7      131.34       80.29     51.40 o 
   2  16   7      985.03      835.73    103.18 o 
   3  16   7       99.06      108.86     53.29 o 
   4  16   7        1.74       21.09     48.83 o 
   5  16   7      419.17      456.71    101.91 o 
  -7  17   7        2.79      118.62    137.30 o 
  -6  17   7       44.80       81.49    104.74 o 
  -5  17   7       17.77       96.58    116.33 o 
  -4  17   7       80.39      128.24     86.01 o 
  -3  17   7        1.04      113.11    120.29 o 
  -2  17   7        0.47        7.93    122.94 o 
  -1  17   7      847.35      644.28     78.86 o 
   0  17   7       85.94       40.94    129.12 o 
   1  17   7      463.90      427.80     64.22 o 
   2  17   7        4.12       60.52     54.03 o 
   3  17   7      450.34      361.98     57.36 o 
   4  17   7       10.64       40.07     51.54 o 
  -6  18   7      150.78      401.61    227.43 o 
  -5  18   7      110.53      264.60    135.92 o 
  -4  18   7       40.78      180.68    149.08 o 
  -3  18   7       49.91      244.17    113.73 o 
  -2  18   7       19.73      102.13     95.64 o 
  -1  18   7      236.03      221.93     80.05 o 
   0  18   7        1.49      183.79    101.89 o 
   1  18   7        0.22       21.17     54.25 o 
   2  18   7       65.35       97.63     57.87 o 
   3  18   7       16.48       95.10     71.81 o 
  -4  19   7      191.33      214.26    107.42 o 
  -3  19   7        0.03      128.68    121.90 o 
  -2  19   7      117.14      228.46     86.62 o 
  -1  19   7      113.61      186.66     86.14 o 
   0  19   7       17.97      172.95    112.51 o 
   1  19   7      453.06      467.03     88.63 o 
   2  19   7       44.94       84.69     96.54 o 
 -13   0   8       48.79       73.34    106.54 o 
 -12   0   8      123.93      187.40     78.65 o 
 -11   0   8        7.60       75.05     79.05 o 
 -10   0   8     1324.88     1367.43    332.19 o 
  -9   0   8      121.58      172.69     49.64 o 
  -8   0   8     1207.41     1347.34     51.63 o 
  -7   0   8      320.74      285.61     37.34 o 
  -6   0   8       28.94      116.64     29.40 o 
  -5   0   8     3029.37     3036.64     44.35 o 
  -4   0   8     7460.18     7165.95    151.88 o 
  -3   0   8    10841.31    10576.15     52.75 o 
  -2   0   8      954.06      645.96     33.63 o 
  -1   0   8      999.24      944.63     31.04 o 
   0   0   8     1544.44     1231.54     35.14 o 
   1   0   8     3928.06     3630.62     45.94 o 
   2   0   8       49.70       46.16     32.62 o 
   3   0   8     1113.20     1191.01     81.06 o 
   4   0   8       62.59      135.63     71.17 o 
   5   0   8      206.48      316.09     48.82 o 
   6   0   8      398.70      512.28     49.29 o 
   7   0   8     1305.89     1084.79    120.68 o 
   8   0   8     2487.74     1944.49     82.66 o 
   9   0   8       12.40       55.76     73.34 o 
  10   0   8      756.08      575.93    169.85 o 
 -13   1   8        7.41       18.89     75.92 o 
 -12   1   8        0.19       28.66     46.54 o 
 -11   1   8       17.22       25.20     45.57 o 
 -10   1   8      451.44      443.90     68.42 o 
  -9   1   8      563.62      586.91     84.22 o 
  -8   1   8     2068.73     2243.50     97.25 o 
  -7   1   8       27.11       26.61     22.91 o 
  -6   1   8     9854.42     9918.65    161.64 o 
  -5   1   8        0.52       63.91     16.81 o 
  -4   1   8     2429.30     2503.36     67.90 o 
  -3   1   8      107.94      175.46     16.15 o 
  -2   1   8      480.13      554.55     16.60 o 
  -1   1   8     1115.97     1465.24     25.23 o 
   0   1   8      677.53      651.92     20.51 o 
   1   1   8     5881.61     5794.35     42.11 o 
   2   1   8      341.70      362.11     23.83 o 
   3   1   8      163.78      172.74     32.12 o 
   4   1   8     2061.29     2165.82     42.81 o 
   5   1   8        1.61       68.23     31.23 o 
   6   1   8     2568.38     2355.56     62.73 o 
   7   1   8       19.28       41.23     50.29 o 
   8   1   8      547.86      392.59     43.80 o 
   9   1   8      608.36      399.91     83.31 o 
  10   1   8      137.35      252.38    118.63 o 
 -13   2   8        7.41        4.99     76.56 o 
 -12   2   8       10.59       49.09     62.47 o 
 -11   2   8       99.87       82.65     46.67 o 
 -10   2   8      315.86      302.67     38.55 o 
  -9   2   8      473.03      440.20     43.89 o 
  -8   2   8       24.63       42.52     37.53 o 
  -7   2   8       58.75      138.65     31.32 o 
  -6   2   8      211.75      263.96     32.46 o 
  -5   2   8      140.38      163.60     17.58 o 
  -4   2   8       31.52       38.90     14.23 o 
  -3   2   8     1522.18     1702.34     87.92 o 
  -2   2   8        6.33       64.50     15.92 o 
  -1   2   8      259.69      311.43     21.14 o 
   0   2   8     1912.30     1896.70     35.66 o 
   1   2   8       46.53       94.66     23.32 o 
   2   2   8       45.91       71.90     34.93 o 
   3   2   8        6.59       62.59     34.65 o 
   4   2   8       86.08      119.74     31.98 o 
   5   2   8       10.29       77.05     33.19 o 
   6   2   8      187.15      242.86     44.97 o 
   7   2   8       36.38       13.64     40.23 o 
   8   2   8      289.51      162.72     73.47 o 
   9   2   8      115.96       70.23    105.29 o 
  10   2   8        4.04      177.35    151.29 o 
 -13   3   8        1.04       42.80     64.85 o 
 -12   3   8        3.45       65.88     63.03 o 
 -11   3   8       27.84       51.19     48.92 o 
 -10   3   8      168.79      157.50     41.12 o 
  -9   3   8        0.74       31.11     27.78 o 
  -8   3   8      531.02      516.95     47.65 o 
  -7   3   8      525.01      497.38     35.99 o 
  -6   3   8     3527.57     3564.15     65.32 o 
  -5   3   8        0.22       45.48     19.39 o 
  -4   3   8     1496.16     1406.10     24.95 o 
  -3   3   8     3512.72     3793.79     50.14 o 
  -2   3   8       92.04       84.68     11.05 o 
  -1   3   8      269.82      317.67     14.42 o 
   0   3   8       51.73       49.20     17.20 o 
   1   3   8      855.05      859.43     35.39 o 
   2   3   8     1180.83     1122.34     30.43 o 
   3   3   8      288.73      291.97     38.51 o 
   4   3   8      114.89      134.25     66.57 o 
   5   3   8       13.78       26.84     79.04 o 
   6   3   8      461.98      571.76     48.39 o 
   7   3   8       13.49       91.53     68.20 o 
   8   3   8       35.42       59.94     39.21 o 
   9   3   8      180.88      232.76    106.71 o 
  10   3   8       18.85      166.29    171.53 o 
 -13   4   8       33.29      124.69    157.65 o 
 -12   4   8      781.27      772.76     81.00 o 
 -11   4   8       61.48       83.93     62.97 o 
 -10   4   8     1282.34     1266.87     74.78 o 
  -9   4   8       46.46       44.70     40.53 o 
  -8   4   8       17.69       60.67     24.82 o 
  -7   4   8      201.91      227.41     28.78 o 
  -6   4   8       15.42       52.86     19.96 o 
  -5   4   8     1759.91     1549.51     57.09 o 
  -4   4   8     4119.89     3818.98    101.69 o 
  -3   4   8     2619.37     2117.36     95.04 o 
  -2   4   8     7502.90     6747.53     97.41 o 
  -1   4   8      166.99      142.36     22.97 o 
   0   4   8     8320.54     7302.22    106.42 o 
   1   4   8      865.35      967.47     28.27 o 
   2   4   8      696.37      666.53     28.67 o 
   3   4   8     1004.59     1052.05     40.52 o 
   4   4   8        0.68       13.72     37.03 o 
   5   4   8       11.65       53.76     38.40 o 
   6   4   8     1205.21     1112.26     65.52 o 
   7   4   8      109.84       81.94     42.93 o 
   8   4   8      359.87      305.12     69.01 o 
   9   4   8        9.52      101.73     63.27 o 
  10   4   8      266.31      442.96    113.93 o 
 -13   5   8      142.39      146.30     75.60 o 
 -12   5   8       15.00       58.36     56.69 o 
 -11   5   8      519.55      447.70     60.35 o 
 -10   5   8      676.78      694.96     46.44 o 
  -9   5   8      181.14      149.73     34.36 o 
  -8   5   8        5.81       72.48     26.06 o 
  -7   5   8      157.49      204.92     25.97 o 
  -6   5   8     1930.46     1926.92    134.75 o 
  -5   5   8      236.81      246.37     23.36 o 
  -4   5   8     4716.59     4612.25     55.22 o 
  -3   5   8      171.03      196.10     29.14 o 
  -2   5   8      159.86      135.00     34.37 o 
  -1   5   8      267.18      220.14     33.27 o 
   0   5   8     1005.42      996.20     29.09 o 
   1   5   8     4756.21     4604.78     40.92 o 
   2   5   8     5381.99     5090.86     43.10 o 
   3   5   8      430.81      438.70     32.84 o 
   4   5   8     7151.30     7000.54     66.40 o 
   5   5   8      242.35      204.48     42.99 o 
   6   5   8     1782.49     1664.58    103.16 o 
   7   5   8       32.09       36.76     82.96 o 
   8   5   8        7.49       44.04     42.26 o 
   9   5   8       20.45      110.03     84.03 o 
  10   5   8        0.76       68.72     65.95 o 
 -12   6   8      158.34      179.16     55.20 o 
 -11   6   8       29.46       66.81     64.93 o 
 -10   6   8     1367.90     1273.81     50.00 o 
  -9   6   8       53.95       74.34     33.91 o 
  -8   6   8        9.27       79.96     29.58 o 
  -7   6   8     4967.13     4656.25    173.57 o 
  -6   6   8        7.26       30.99     15.94 o 
  -5   6   8       65.72       69.60     49.54 o 
  -4   6   8     1321.99     1349.72     37.17 o 
  -3   6   8       69.44       93.51     38.16 o 
  -2   6   8     1338.40     1230.35     46.30 o 
  -1   6   8        3.22       29.98     14.25 o 
   0   6   8     5638.20     5222.05     67.50 o 
   1   6   8        8.56       30.83     21.75 o 
   2   6   8      843.88      806.01     30.21 o 
   3   6   8      285.28      309.35     35.15 o 
   4   6   8       15.97       41.89     49.62 o 
   5   6   8      151.50      110.12     65.34 o 
   6   6   8      206.96      233.38     38.86 o 
   7   6   8       57.28      108.60     39.85 o 
   8   6   8       14.57       68.51     79.06 o 
   9   6   8        5.51      102.17     82.92 o 
 -12   7   8      138.28      165.99     66.15 o 
 -11   7   8       91.98       82.54     74.96 o 
 -10   7   8        0.07       50.41     54.54 o 
  -9   7   8      224.52      197.97     46.55 o 
  -8   7   8      902.19      806.92     27.70 o 
  -7   7   8      262.93      271.63     37.39 o 
  -6   7   8     2524.60     2439.29     96.71 o 
  -5   7   8      193.85      282.29     37.67 o 
  -4   7   8      536.99      593.61     51.06 o 
  -3   7   8       14.65       90.09     67.72 o 
  -2   7   8      614.69      570.84     49.56 o 
  -1   7   8       46.93       83.89     35.43 o 
   0   7   8        0.30       29.54     35.53 o 
   1   7   8        8.58       53.27     24.89 o 
   2   7   8     1559.19     1509.16     52.35 o 
   3   7   8        3.75       29.37     36.03 o 
   4   7   8      625.25      578.97     41.47 o 
   5   7   8       22.91       83.03     36.30 o 
   6   7   8      826.13      932.10     57.09 o 
   7   7   8      311.04      364.51     69.15 o 
   8   7   8       44.18      115.83     62.84 o 
   9   7   8       12.43      156.38     89.24 o 
 -12   8   8      269.44      178.70     82.79 o 
 -11   8   8       23.71       68.07     55.80 o 
 -10   8   8     1691.70     1345.83    141.37 o 
  -9   8   8       23.45       40.91     36.22 o 
  -8   8   8      642.89      586.18     40.15 o 
  -7   8   8       21.93       42.89     29.10 o 
  -6   8   8     2455.88     2211.99     91.07 o 
  -5   8   8      113.78      346.02     90.85 o 
  -4   8   8     1757.51     1925.92     61.08 o 
  -3   8   8      604.90      582.18     47.65 o 
  -2   8   8     2708.58     2623.26    151.89 o 
  -1   8   8       90.21       89.01     22.12 o 
   0   8   8     3920.17     3867.86    156.91 o 
   1   8   8      139.35      176.01     34.16 o 
   2   8   8      298.34      297.97     36.51 o 
   3   8   8       12.66      114.10     32.38 o 
   4   8   8      157.87      205.44     40.29 o 
   5   8   8     1108.20     1111.48     65.64 o 
   6   8   8     1091.50     1102.54     86.20 o 
   7   8   8      359.61      501.94     70.90 o 
   8   8   8      291.10      352.84     82.10 o 
   9   8   8       45.16       95.52     82.11 o 
 -12   9   8       36.70      146.07     65.63 o 
 -11   9   8      141.47      147.37     51.07 o 
 -10   9   8      419.16      337.84     43.89 o 
  -9   9   8      879.54      726.24     56.83 o 
  -8   9   8     2272.92     2055.86    264.04 o 
  -7   9   8      263.49      211.72     28.83 o 
  -6   9   8     1115.01     1076.89    102.25 o 
  -5   9   8      266.32      407.73     59.29 o 
  -4   9   8     8460.76     8675.89    135.86 o 
  -3   9   8       61.47      127.63     47.49 o 
  -2   9   8      131.97      185.74     58.06 o 
  -1   9   8      104.61      189.12     53.84 o 
   0   9   8      517.16      516.13     40.35 o 
   1   9   8      503.06      498.13     41.74 o 
   2   9   8     3140.64     2914.24     57.43 o 
   3   9   8       24.63       26.13     32.27 o 
   4   9   8     2887.04     2867.11    159.62 o 
   5   9   8       46.60      120.17     42.63 o 
   6   9   8     1619.53     1919.00     85.76 o 
   7   9   8        2.14       26.88     92.23 o 
   8   9   8      140.59      270.22     87.04 o 
   9   9   8      110.69      135.91     83.71 o 
 -11  10   8        7.78        4.12     53.62 o 
 -10  10   8      758.97      650.10    113.55 o 
  -9  10   8      146.31      134.73     41.50 o 
  -8  10   8       78.92      132.98     32.56 o 
  -7  10   8      123.96      115.69     24.09 o 
  -6  10   8      137.33      178.84     74.48 o 
  -5  10   8     1735.24     1869.00    142.52 o 
  -4  10   8      506.53      645.13     68.16 o 
  -3  10   8       25.65       55.05     59.96 o 
  -2  10   8       75.63      196.20     51.39 o 
  -1  10   8        3.24       38.22     50.43 o 
   0  10   8     1835.38     1673.32     90.03 o 
   1  10   8        0.52       19.80     25.18 o 
   2  10   8      219.83      262.83     38.78 o 
   3  10   8      341.17      360.71     49.47 o 
   4  10   8        0.32       26.82     39.06 o 
   5  10   8      160.95      233.75     54.84 o 
   6  10   8      230.86      299.05     58.72 o 
   7  10   8        5.56       30.28     71.35 o 
   8  10   8      701.13      717.81     94.16 o 
 -11  11   8       14.73      127.80    172.19 o 
 -10  11   8       73.67       40.01     82.40 o 
  -9  11   8       88.21      106.28     50.35 o 
  -8  11   8       66.61       65.15     35.98 o 
  -7  11   8       22.45       12.66     34.45 o 
  -6  11   8      297.33      410.44    230.78 o 
  -5  11   8      273.89      295.97     83.00 o 
  -4  11   8      156.04      271.86     66.41 o 
  -3  11   8       17.92       41.88     65.47 o 
  -2  11   8       69.49      150.53     54.28 o 
  -1  11   8       64.99      118.16     54.58 o 
   0  11   8       53.81       60.93     25.65 o 
   1  11   8      243.85      206.03     31.92 o 
   2  11   8      103.08      103.43     31.63 o 
   3  11   8       36.08       68.59     38.00 o 
   4  11   8       15.57       18.15     53.03 o 
   5  11   8      291.53      291.21     55.78 o 
   6  11   8        3.43       38.62     59.50 o 
   7  11   8       73.56      142.14     71.40 o 
   8  11   8        4.45      -39.62     88.27 o 
 -10  12   8      241.51      285.72     89.09 o 
  -9  12   8       48.75      147.74     76.74 o 
  -8  12   8      153.82      221.37    112.63 o 
  -7  12   8       12.92       45.88     29.97 o 
  -6  12   8      106.27       34.31     81.86 o 
  -5  12   8      291.45      462.96     69.47 o 
  -4  12   8      419.34      675.68     78.78 o 
  -3  12   8        5.04       77.47     60.17 o 
  -2  12   8     1176.99     1167.51     62.70 o 
  -1  12   8      110.89      122.53     30.23 o 
   0  12   8     1604.87     1313.35     82.41 o 
   1  12   8       17.98       11.86     34.16 o 
   2  12   8       80.77      112.37     39.80 o 
   3  12   8        2.83       40.28     37.03 o 
   4  12   8      136.08      121.67     46.94 o 
   5  12   8      850.01      769.11     74.41 o 
   6  12   8      980.41      666.08     82.19 o 
   7  12   8       11.76       60.95     72.02 o 
 -10  13   8      200.68       99.18     93.27 o 
  -9  13   8       13.22      160.25    100.37 o 
  -8  13   8      784.53      740.79     59.79 o 
  -7  13   8      157.95      287.07     81.38 o 
  -6  13   8     2270.40     2163.72    112.96 o 
  -5  13   8        9.25        5.45     70.97 o 
  -4  13   8     4007.56     3697.96    111.79 o 
  -3  13   8       14.93       84.04     77.03 o 
  -2  13   8        5.86       75.99     63.17 o 
  -1  13   8     1243.44     1277.08     67.28 o 
   0  13   8      628.87      567.76     78.72 o 
   1  13   8      446.37      305.57     41.99 o 
   2  13   8     1335.01     1067.72    157.11 o 
   3  13   8        4.90       15.81     49.38 o 
   4  13   8      320.88      302.04     51.58 o 
   5  13   8        0.26       74.61     50.73 o 
   6  13   8      901.97      760.64     88.40 o 
   7  13   8       90.02      101.05    101.82 o 
  -9  14   8        9.32      117.90     88.13 o 
  -8  14   8      352.72      367.52     94.12 o 
  -7  14   8       60.41       74.15     77.25 o 
  -6  14   8       81.59      151.57     72.57 o 
  -5  14   8     1008.95      932.13    122.68 o 
  -4  14   8      936.17      839.83     70.85 o 
  -3  14   8       61.01      137.55     81.67 o 
  -2  14   8      547.17      684.35     69.40 o 
  -1  14   8       32.33       63.33     60.23 o 
   0  14   8      342.60      312.40     49.44 o 
   1  14   8       38.85       66.54     34.53 o 
   2  14   8      845.11      810.98     95.95 o 
   3  14   8       11.58       34.18     37.96 o 
   4  14   8        1.21       60.68     49.68 o 
   5  14   8      108.32       68.24     56.76 o 
   6  14   8       54.97      101.21     61.18 o 
  -9  15   8       16.99       87.27     92.90 o 
  -8  15   8      111.83      233.77     64.93 o 
  -7  15   8        6.81      103.06     81.59 o 
  -6  15   8       64.74      275.72     78.82 o 
  -5  15   8      280.35      197.19     70.85 o 
  -4  15   8      549.89      444.93    109.38 o 
  -3  15   8        4.46       45.59    117.05 o 
  -2  15   8       19.76      -32.07    120.59 o 
  -1  15   8        8.21       25.53     35.48 o 
   0  15   8      114.57       98.86     57.30 o 
   1  15   8       51.86       37.11     42.21 o 
   2  15   8      192.50      157.47     42.91 o 
   3  15   8        0.10       21.74     39.71 o 
   4  15   8        3.24       -2.09     44.40 o 
   5  15   8       28.24       -2.49     54.44 o 
   6  15   8      129.41      151.73     73.23 o 
  -8  16   8       19.52       83.18     68.86 o 
  -7  16   8        6.26       77.77     86.81 o 
  -6  16   8       17.59      133.23     81.69 o 
  -5  16   8      428.17      317.31     76.86 o 
  -4  16   8      119.54      273.14     83.29 o 
  -3  16   8       34.64      -17.71     73.87 o 
  -2  16   8       13.25       20.31     90.67 o 
  -1  16   8       26.76       60.68     58.23 o 
   0  16   8      171.96      114.01     46.63 o 
   1  16   8        3.10       29.06     45.36 o 
   2  16   8       29.65       78.44     63.48 o 
   3  16   8        0.68        9.46     42.29 o 
   4  16   8      118.06       90.08     47.30 o 
   5  16   8      447.22      212.27     63.49 o 
  -7  17   8      135.18      221.49     91.78 o 
  -6  17   8      481.87      578.67     90.44 o 
  -5  17   8       15.05      135.12     79.47 o 
  -4  17   8      692.81      581.73     89.94 o 
  -3  17   8       65.73      146.66     78.88 o 
  -2  17   8       86.09      -20.60    137.39 o 
  -1  17   8      338.49      374.34     80.84 o 
   0  17   8      420.32      357.77    100.13 o 
   1  17   8      265.35      184.35     52.56 o 
   2  17   8      536.29      497.88     87.58 o 
   3  17   8       25.52       -2.16     55.81 o 
   4  17   8      303.13      201.94     74.51 o 
  -5  18   8        7.87       78.72     87.69 o 
  -4  18   8      350.74      522.29    135.71 o 
  -3  18   8       22.23      131.82     83.48 o 
  -2  18   8      642.43      619.98    148.10 o 
  -1  18   8        1.33      -46.63    100.36 o 
   0  18   8      923.52      970.93    150.91 o 
   1  18   8       73.46      213.77     82.97 o 
   2  18   8      829.98      920.11    116.83 o 
  -3  19   8        0.46       50.49    148.57 o 
  -1  19   8       63.53      201.47     90.19 o 
   0  19   8       55.66      163.09    114.22 o 
 -13   1   9      201.67      203.91     65.82 o 
 -12   1   9        0.49       43.61     50.53 o 
 -11   1   9       79.64       80.20     52.75 o 
 -10   1   9        0.95       55.99     40.67 o 
  -9   1   9        0.04       36.61     54.20 o 
  -8   1   9       51.49       81.77     33.20 o 
  -7   1   9      575.88      599.80     29.99 o 
  -6   1   9     1285.72     1236.42     24.76 o 
  -5   1   9     2715.94     2577.87     25.07 o 
  -4   1   9      941.11      887.73     25.63 o 
  -3   1   9     8821.58     9120.20     89.87 o 
  -2   1   9        0.71       22.34     16.48 o 
  -1   1   9       33.34       45.81     23.31 o 
   0   1   9       17.30       43.58     24.89 o 
   1   1   9       15.12       -5.91     28.40 o 
   2   1   9      700.93      786.29     33.14 o 
   3   1   9      153.23      161.98     31.54 o 
   4   1   9       91.34      100.46     34.68 o 
   5   1   9      686.68      669.48     39.99 o 
   6   1   9       26.73       90.19     44.41 o 
   7   1   9      125.27      125.62     44.60 o 
   8   1   9      200.26      169.19    110.06 o 
   9   1   9      459.37      367.32     67.19 o 
 -13   2   9       14.16       51.18     68.72 o 
 -12   2   9       45.01       20.44     51.86 o 
 -11   2   9      516.87      422.55     62.84 o 
 -10   2   9        3.86       25.55     40.14 o 
  -9   2   9     4442.54     4327.74    109.49 o 
  -8   2   9       49.39       88.39     32.75 o 
  -7   2   9     5752.39     5662.84     43.03 o 
  -6   2   9      831.04      873.97     25.36 o 
  -5   2   9      338.44      323.73     21.28 o 
  -4   2   9     5341.32     5259.31     45.72 o 
  -3   2   9     1833.54     1870.67     21.00 o 
  -2   2   9      343.05      336.74     21.61 o 
  -1   2   9     2731.18     2733.12     42.03 o 
   0   2   9      888.38      982.72     22.44 o 
   1   2   9     5057.04     4807.77     36.42 o 
   2   2   9       57.76      114.52     31.87 o 
   3   2   9     2230.66     2416.44     51.92 o 
   4   2   9      156.14      181.54     42.79 o 
   5   2   9      428.41      563.80     46.87 o 
   6   2   9      809.18      806.70     69.90 o 
   7   2   9       15.90       29.75     41.33 o 
   8   2   9       14.90       56.13     54.11 o 
   9   2   9      468.30      303.46     73.41 o 
 -13   3   9      264.92      308.21     88.75 o 
 -12   3   9        2.43       74.55     55.58 o 
 -11   3   9      162.28      239.27     63.75 o 
 -10   3   9      266.54      240.93     54.82 o 
  -9   3   9       53.24      110.33     33.82 o 
  -8   3   9      171.91      214.28     33.50 o 
  -7   3   9     1059.66     1067.50     31.09 o 
  -6   3   9      197.73      227.94     22.95 o 
  -5   3   9     5708.59     5580.49    144.35 o 
  -4   3   9      755.52      825.92     28.82 o 
  -3   3   9     4378.44     4743.85    138.61 o 
  -2   3   9     1100.40     1014.67     17.29 o 
  -1   3   9      132.03      157.40     22.20 o 
   0   3   9     1205.78     1295.38     22.02 o 
   1   3   9      124.20      117.02     21.87 o 
   2   3   9      223.49      281.67     30.38 o 
   3   3   9      664.63      732.11     54.49 o 
   4   3   9      155.94      201.24     58.61 o 
   5   3   9     2133.50     2250.75     56.93 o 
   6   3   9      353.06      405.52     42.72 o 
   7   3   9      738.60      813.79     63.79 o 
   8   3   9       11.37       22.02     54.37 o 
   9   3   9      301.02      343.49     74.29 o 
 -13   4   9       10.60       23.71    157.74 o 
 -12   4   9       14.55       56.99     60.62 o 
 -11   4   9        0.49       22.23     62.65 o 
 -10   4   9      271.43      254.36     51.71 o 
  -9   4   9     1300.87     1374.49     60.93 o 
  -8   4   9      492.61      447.94     39.53 o 
  -7   4   9      156.98      204.54     21.68 o 
  -6   4   9       63.10       79.98     19.63 o 
  -5   4   9        1.75       46.53     26.30 o 
  -4   4   9       92.88      143.80     28.40 o 
  -3   4   9      986.63      975.20     21.60 o 
  -2   4   9       78.13       86.33     14.70 o 
  -1   4   9      388.74      489.51     19.91 o 
   0   4   9      145.85      214.49     28.66 o 
   1   4   9     1067.58     1019.33     33.29 o 
   2   4   9        4.04        9.85     36.65 o 
   3   4   9      343.05      357.80     37.01 o 
   4   4   9      205.19      252.27     41.30 o 
   5   4   9        1.73       68.33     53.33 o 
   6   4   9        9.19      -10.94     50.38 o 
   7   4   9       22.90       24.99     47.36 o 
   8   4   9        2.59       14.56     57.26 o 
   9   4   9       24.28       14.54    158.03 o 
 -12   5   9       42.47       78.74     50.93 o 
 -11   5   9       22.25       18.75     46.27 o 
 -10   5   9        3.46       35.65     35.73 o 
  -9   5   9        2.82       60.64     42.95 o 
  -8   5   9      119.40      126.69     28.65 o 
  -7   5   9        6.99       30.98     22.72 o 
  -6   5   9     1282.85     1071.70     64.71 o 
  -5   5   9     1593.97     1430.14     77.22 o 
  -4   5   9      130.69      191.73     34.25 o 
  -3   5   9      254.59      267.56     31.72 o 
  -2   5   9       63.87      108.64     45.11 o 
  -1   5   9      298.39      293.96     18.50 o 
   0   5   9      204.57      212.13     25.02 o 
   1   5   9       13.29       55.27     43.74 o 
   2   5   9     2404.17     2390.91     62.10 o 
   3   5   9      564.04      605.05     48.15 o 
   4   5   9       44.19      115.31     45.87 o 
   5   5   9       15.11       42.81     44.38 o 
   6   5   9      307.35      240.97     60.36 o 
   7   5   9        0.83       40.44     52.58 o 
   8   5   9       27.46       52.60     51.96 o 
   9   5   9        7.07       50.70     59.76 o 
 -12   6   9       58.76       83.88     54.89 o 
 -11   6   9     1201.41     1059.26    146.83 o 
 -10   6   9      217.14      183.47     31.05 o 
  -9   6   9     3613.18     3433.09    165.75 o 
  -8   6   9       84.08      140.17     29.35 o 
  -7   6   9      558.87      482.41     36.08 o 
  -6   6   9      419.54      437.89     38.94 o 
  -5   6   9       99.68      233.32     55.74 o 
  -4   6   9      155.68      211.02     41.98 o 
  -3   6   9      561.77      502.98     38.24 o 
  -2   6   9       31.47      100.57     39.12 o 
  -1   6   9     7046.24     6480.62     67.90 o 
   0   6   9      999.25      934.43     29.23 o 
   1   6   9     7949.95     7159.44     79.69 o 
   2   6   9      503.01      504.16     34.23 o 
   3   6   9     3095.06     3067.28     53.45 o 
   4   6   9        4.48       59.64     47.04 o 
   5   6   9      378.64      453.99     75.41 o 
   6   6   9      819.79      789.88     53.70 o 
   7   6   9       31.53      111.44     72.20 o 
   8   6   9        8.66        9.07     66.32 o 
   9   6   9      168.92      281.42     79.47 o 
 -12   7   9       53.95       62.31     53.31 o 
 -11   7   9      619.28      548.05    144.77 o 
 -10   7   9      586.23      446.25     74.79 o 
  -9   7   9        0.33       50.53     40.72 o 
  -8   7   9       63.07       75.13     25.40 o 
  -7   7   9        3.25       30.72     21.14 o 
  -6   7   9      186.93      169.52     30.35 o 
  -5   7   9      643.25      800.67     55.31 o 
  -4   7   9      549.97      524.20     39.29 o 
  -3   7   9     3663.35     3561.40     70.53 o 
  -2   7   9      164.58      242.28     38.43 o 
  -1   7   9     4592.84     4421.51     48.86 o 
   0   7   9      297.45      306.06     19.28 o 
   1   7   9       86.20      109.11     26.28 o 
   2   7   9       43.43       92.49     30.48 o 
   3   7   9     1326.46     1352.37     43.84 o 
   4   7   9     1548.36     1457.14     47.33 o 
   5   7   9     4940.27     4728.30    110.64 o 
   6   7   9      562.00      448.83     49.26 o 
   7   7   9      481.30      410.93     64.62 o 
   8   7   9       27.40      141.18     86.00 o 
   9   7   9       58.85      209.56     80.41 o 
 -12   8   9       12.74       46.95     74.50 o 
 -11   8   9      373.35      234.16     57.37 o 
 -10   8   9       44.04       67.79     36.88 o 
  -9   8   9      969.44      803.89     82.72 o 
  -8   8   9       13.49        5.62     31.72 o 
  -7   8   9      529.03      352.29     83.38 o 
  -6   8   9       24.32       68.21     40.77 o 
  -5   8   9      103.90      161.94     49.93 o 
  -4   8   9      637.95      688.98    179.18 o 
  -3   8   9      140.33      174.19     48.65 o 
  -2   8   9      918.85      918.36     62.88 o 
  -1   8   9     1456.34     1583.36     53.22 o 
   0   8   9        0.35       11.36     19.26 o 
   1   8   9     2623.89     2364.80     69.73 o 
   2   8   9       30.82       29.83     34.19 o 
   3   8   9      482.49      461.09     35.99 o 
   4   8   9      127.86      139.85     33.15 o 
   5   8   9       62.09      109.61     57.06 o 
   6   8   9       44.33      129.96     95.17 o 
   7   8   9        7.01       37.20     87.60 o 
   8   8   9       31.33       60.49    104.78 o 
 -11   9   9       28.01       98.58     98.87 o 
 -10   9   9        1.01       55.05     38.40 o 
  -9   9   9       22.90       22.54     35.08 o 
  -8   9   9      175.62      163.42     31.50 o 
  -7   9   9        0.14       30.83     24.03 o 
  -6   9   9      274.45      325.44     55.91 o 
  -5   9   9      226.04      275.98     59.86 o 
  -4   9   9      434.90      384.22     67.63 o 
  -3   9   9      219.84      369.08     74.97 o 
  -2   9   9      177.72      287.04     51.92 o 
  -1   9   9        5.28       76.70     59.26 o 
   0   9   9       45.13       43.77     20.91 o 
   1   9   9      142.10      157.17     27.89 o 
   2   9   9     1622.42     1468.59     40.59 o 
   3   9   9       16.57       73.39     40.09 o 
   4   9   9       93.22      156.66     56.23 o 
   5   9   9      112.77      139.71     59.39 o 
   6   9   9        6.27       30.98     70.71 o 
   7   9   9       29.12       20.55     66.49 o 
   8   9   9       10.19       39.32    108.21 o 
 -11  10   9      379.77      182.30    174.45 o 
 -10  10   9        1.40      151.24     88.47 o 
  -9  10   9      703.47      729.91     74.27 o 
  -8  10   9       16.89       24.76     28.80 o 
  -7  10   9     1477.12     1517.47     62.25 o 
  -6  10   9        2.48       45.08     46.25 o 
  -5  10   9       24.85       97.33     63.46 o 
  -4  10   9      665.70      648.12     77.57 o 
  -3  10   9        4.64       64.07     55.48 o 
  -2  10   9      384.20      368.29     67.21 o 
  -1  10   9     3374.78     3049.61    155.71 o 
   0  10   9      557.45      501.13     33.74 o 
   1  10   9     2737.55     2460.73    129.25 o 
   2  10   9      184.83      168.11     38.51 o 
   3  10   9      571.98      682.40     61.09 o 
   4  10   9        2.10       53.12     44.61 o 
   5  10   9      482.86      442.46     45.34 o 
   6  10   9      412.52      325.29     63.14 o 
   7  10   9      170.65      196.45     69.21 o 
   8  10   9      146.65      168.81     90.56 o 
 -11  11   9      632.63      665.64    141.96 o 
 -10  11   9       82.80      115.35     83.13 o 
  -9  11   9       65.88       90.21     54.05 o 
  -8  11   9       66.85      101.16     61.11 o 
  -7  11   9      824.90      854.42     85.38 o 
  -6  11   9      239.78      239.66     63.63 o 
  -5  11   9     4812.34     5556.99    428.20 o 
  -4  11   9       83.98      113.28     60.80 o 
  -3  11   9      380.98      526.42     62.36 o 
  -2  11   9      328.98      328.67     71.88 o 
  -1  11   9     1270.41     1381.41     95.45 o 
   0  11   9      228.09      223.10     35.14 o 
   1  11   9       70.54       82.96     32.92 o 
   2  11   9      125.53      111.88     35.73 o 
   3  11   9      195.04      196.25     41.83 o 
   4  11   9      321.47      266.86     52.98 o 
   5  11   9     1638.08     1523.23    117.53 o 
   6  11   9      177.07      140.95     63.33 o 
   7  11   9      847.84      797.37     73.89 o 
 -10  12   9        6.05      234.32    148.65 o 
  -9  12   9      366.93      325.95     85.56 o 
  -8  12   9        9.08       82.53     78.48 o 
  -7  12   9      659.05      676.11     57.04 o 
  -6  12   9      582.11      578.57     76.28 o 
  -5  12   9     1140.86     1154.40    110.01 o 
  -4  12   9     1487.20     1339.24     70.33 o 
  -3  12   9        7.15       27.76     62.45 o 
  -2  12   9      248.61      331.92     72.64 o 
  -1  12   9      501.12      573.91     77.61 o 
   0  12   9        0.66       38.03     27.09 o 
   1  12   9     1690.03     1553.98     74.26 o 
   2  12   9       16.09       35.33     33.26 o 
   3  12   9      265.49      264.39     52.69 o 
   4  12   9       84.80       84.76     48.19 o 
   5  12   9      324.81      218.32     49.66 o 
   6  12   9        7.55      112.28     72.72 o 
   7  12   9        0.00       92.09     69.80 o 
  -9  13   9       51.57       68.76     63.95 o 
  -8  13   9       19.69       25.71     73.91 o 
  -7  13   9        2.16       44.60     57.03 o 
  -6  13   9        2.50       74.69     69.73 o 
  -5  13   9      127.91      133.91     74.85 o 
  -4  13   9       16.02       48.25     83.03 o 
  -3  13   9        0.90       30.15    113.30 o 
  -2  13   9        2.35        4.17     65.99 o 
  -1  13   9       56.44       61.55     64.85 o 
   0  13   9      181.51      190.33     56.86 o 
   1  13   9       23.84       44.48     44.96 o 
   2  13   9       63.91       67.38     35.23 o 
   3  13   9       23.81      -17.46     48.39 o 
   4  13   9        5.13       23.11     55.11 o 
   5  13   9       18.76       23.26     52.96 o 
   6  13   9       38.09       79.38     99.95 o 
  -9  14   9       77.84      140.51     93.37 o 
  -8  14   9        3.14      109.28    107.30 o 
  -7  14   9        3.32      115.43     80.67 o 
  -6  14   9        0.49       77.61     73.22 o 
  -5  14   9      618.96      732.40    110.25 o 
  -4  14   9       31.71       11.47     71.26 o 
  -3  14   9        0.53       22.69     69.42 o 
  -2  14   9      380.30      431.91     70.24 o 
  -1  14   9     1203.11     1119.45     72.90 o 
   0  14   9      652.28      481.55     78.25 o 
   1  14   9      218.27      204.08     30.74 o 
   2  14   9        8.25      -19.06     42.70 o 
   3  14   9        1.25       24.51     41.87 o 
   4  14   9        5.32       46.35     49.41 o 
   5  14   9      298.28      203.81     67.58 o 
   6  14   9       34.80       47.30     64.95 o 
  -8  15   9       24.48      207.12    149.70 o 
  -7  15   9       60.72      246.74    136.29 o 
  -6  15   9      271.74      371.86    216.39 o 
  -5  15   9     2310.51     2377.79    279.28 o 
  -4  15   9        5.91      129.35     76.29 o 
  -3  15   9      751.04      800.11     76.74 o 
  -2  15   9        1.03        8.38     89.99 o 
  -1  15   9     1265.01     1356.49     77.93 o 
   0  15   9      461.39      268.95     79.15 o 
   1  15   9        0.20       -6.18     41.49 o 
   2  15   9       14.37        2.64     47.89 o 
   3  15   9       57.75      108.66     57.09 o 
   4  15   9       83.09       57.47     55.64 o 
   5  15   9      571.13      451.80     84.15 o 
  -7  16   9      254.97      250.01    168.74 o 
  -6  16   9       11.40      169.68    154.37 o 
  -5  16   9      426.67      399.35    301.01 o 
  -4  16   9      177.31       97.49    100.67 o 
  -3  16   9      157.79      199.63     98.10 o 
  -2  16   9      825.41      710.30    123.34 o 
  -1  16   9      805.72      870.16     82.36 o 
   0  16   9       54.00       76.48     77.87 o 
   1  16   9     1270.57     1283.34     84.53 o 
   2  16   9       30.69       64.47     52.44 o 
   3  16   9      563.32      402.87    144.64 o 
   4  16   9      125.82      134.06     68.59 o 
  -6  17   9      313.64      267.48     92.95 o 
  -5  17   9       71.03      254.32    105.72 o 
  -4  17   9       17.59      133.43    116.62 o 
  -3  17   9       66.00      198.86    104.55 o 
  -2  17   9        0.42      -26.49    100.92 o 
  -1  17   9       95.76      176.27     82.89 o 
   0  17   9        7.25       87.28     81.67 o 
   1  17   9       12.38       80.58     81.31 o 
   2  17   9      274.99      434.27    139.94 o 
   3  17   9       46.31      222.24    112.40 o 
  -5  18   9      171.12      295.01     94.10 o 
  -4  18   9      176.11      250.78    125.76 o 
  -3  18   9       10.97      199.95     90.70 o 
  -2  18   9        2.27      135.13    110.79 o 
   0  18   9       16.64      106.14    144.86 o 
   1  18   9       28.34      -35.91    141.83 o 
 -13   0  10      100.39        5.62     80.25 o 
 -11   0  10       24.10      -12.03    107.97 o 
 -10   0  10       84.43      100.11     57.34 o 
  -9   0  10      656.49      652.43     76.16 o 
  -8   0  10     1454.00     1453.72     93.32 o 
  -7   0  10      268.55      297.74     35.66 o 
  -6   0  10     7887.30     7570.77     77.14 o 
  -5   0  10       32.62       73.82     27.00 o 
  -4   0  10     7087.21     7628.65    484.25 o 
  -3   0  10      135.54      121.81     36.20 o 
  -2   0  10       32.61       67.59     28.98 o 
  -1   0  10     3322.17     3260.65     67.78 o 
   0   0  10      292.96      322.06     34.48 o 
   1   0  10       57.29       85.53     35.83 o 
   2   0  10      320.48      392.49     48.57 o 
   3   0  10        0.84       44.38     53.58 o 
   4   0  10     2292.13     2234.50    118.11 o 
   5   0  10       60.96       77.35     59.21 o 
   6   0  10     2146.62     2015.69     74.64 o 
   7   0  10       56.92      -14.33    130.49 o 
   8   0  10       39.34       70.30     73.63 o 
   9   0  10       17.25       87.55    126.86 o 
 -13   1  10       20.76       12.67     90.14 o 
 -12   1  10      354.68      308.76     54.39 o 
 -11   1  10        0.86       25.34     51.77 o 
 -10   1  10      512.28      537.61     71.70 o 
  -9   1  10       76.79      130.05     38.62 o 
  -8   1  10      321.68      358.40     36.11 o 
  -7   1  10      968.42      831.74     31.96 o 
  -6   1  10      284.15      281.71     21.65 o 
  -5   1  10      845.25      816.44     23.62 o 
  -4   1  10     4599.04     4538.34     93.67 o 
  -3   1  10      735.45      651.83     25.54 o 
  -2   1  10     4114.44     3963.75     32.53 o 
  -1   1  10      316.92      329.52     22.20 o 
   0   1  10     2617.65     2338.01     29.37 o 
   1   1  10       20.63       66.47     25.90 o 
   2   1  10      349.89      408.78     31.86 o 
   3   1  10      452.42      554.61     40.48 o 
   4   1  10      117.07      169.33     33.22 o 
   5   1  10      370.51      428.75     37.53 o 
   6   1  10      655.69      708.78     53.03 o 
   7   1  10        6.82      133.18     72.48 o 
   8   1  10      275.73      266.23     71.74 o 
   9   1  10      181.71      247.49    119.10 o 
 -13   2  10        0.58       -9.77     77.05 o 
 -12   2  10        1.30        0.72     65.78 o 
 -11   2  10        0.78      -18.50     43.79 o 
  -9   2  10       87.04      137.05     37.55 o 
  -8   2  10      202.85      273.23     32.53 o 
  -7   2  10       33.80       67.23     28.37 o 
  -6   2  10      131.59      138.44     25.62 o 
  -5   2  10        5.89       46.72     25.04 o 
  -4   2  10       11.69       42.56     27.13 o 
  -3   2  10       13.93       47.74     23.71 o 
  -2   2  10      225.33      264.29     33.46 o 
  -1   2  10     1712.49     1849.01     26.19 o 
   0   2  10        7.69       43.17     28.78 o 
   1   2  10        8.03        7.84     34.87 o 
   2   2  10      161.87      222.86     35.28 o 
   3   2  10      312.05      364.78     42.44 o 
   4   2  10      209.93      235.38     34.99 o 
   5   2  10        9.66       70.47     40.49 o 
   6   2  10      114.67      102.89     41.71 o 
   7   2  10       25.53       71.36     66.97 o 
   8   2  10        0.55       83.85     54.81 o 
   9   2  10       71.61      121.17    102.48 o 
 -12   3  10      443.37      332.89     75.66 o 
 -11   3  10       10.99        6.57     50.15 o 
 -10   3  10      173.94      216.16     62.67 o 
  -9   3  10       35.58       58.30     42.93 o 
  -8   3  10        1.09       68.39     26.68 o 
  -7   3  10       68.19      114.35     28.42 o 
  -6   3  10        2.40        6.16     30.34 o 
  -5   3  10     1222.51     1199.47     51.82 o 
  -4   3  10     1675.83     1731.47     79.17 o 
  -3   3  10      155.72      141.30     17.10 o 
  -2   3  10     2701.62     2460.60     33.64 o 
  -1   3  10      146.36      156.44     22.38 o 
   0   3  10     3760.99     3670.94     35.67 o 
   1   3  10       38.39       46.49     23.82 o 
   2   3  10      101.58      154.87     32.07 o 
   3   3  10       23.78       13.07     38.05 o 
   4   3  10      333.05      366.19     38.60 o 
   5   3  10     1043.15      994.71     44.52 o 
   6   3  10      109.58      107.11     57.24 o 
   7   3  10        4.46       36.85     65.25 o 
   8   3  10       55.20       81.63     55.80 o 
   9   3  10        1.45       85.38     72.28 o 
 -12   4  10       24.34       81.82    131.17 o 
 -11   4  10      100.09       95.31     47.21 o 
 -10   4  10      374.51      337.31     39.23 o 
  -9   4  10       96.49      141.15     31.32 o 
  -8   4  10     1665.04     1539.74    143.52 o 
  -7   4  10       16.55       45.36     30.11 o 
  -6   4  10      312.65      330.78     24.94 o 
  -5   4  10      139.21      127.16     28.06 o 
  -4   4  10     5640.36     5512.64    107.70 o 
  -3   4  10      112.91      117.52     18.10 o 
  -2   4  10       42.90       61.79     16.84 o 
  -1   4  10     1162.33     1104.44     32.75 o 
   0   4  10     1783.93     1692.42     33.25 o 
   1   4  10      339.41      336.27     29.75 o 
   2   4  10     2195.84     2136.52     48.13 o 
   3   4  10      385.50      379.56     45.98 o 
   4   4  10     2995.91     2930.26     99.14 o 
   5   4  10        0.08       42.26     47.79 o 
   6   4  10     1187.11     1136.29     48.08 o 
   7   4  10       24.49       48.28     44.98 o 
   8   4  10       30.41      104.42     82.06 o 
   9   4  10       37.84       64.13     74.43 o 
 -12   5  10      960.26      803.79     76.94 o 
 -11   5  10       60.63       73.12     67.64 o 
 -10   5  10     2245.60     1847.08    150.35 o 
  -9   5  10       21.50       26.51     33.54 o 
  -8   5  10      653.48      696.67     54.77 o 
  -7   5  10      347.65      351.11     32.41 o 
  -6   5  10       15.35       44.78     28.70 o 
  -5   5  10      951.25      751.73     92.90 o 
  -4   5  10      780.77      939.37     39.14 o 
  -3   5  10       10.33      106.85     34.81 o 
  -2   5  10     8324.34     7935.26     56.21 o 
  -1   5  10      266.23      299.46     32.42 o 
   0   5  10     9681.75     9387.02     66.93 o 
   1   5  10       42.04       49.93     38.61 o 
   2   5  10      427.50      419.02     41.42 o 
   3   5  10      521.85      552.54     46.56 o 
   4   5  10      365.39      417.02     47.43 o 
   5   5  10     1490.76     1390.94     71.67 o 
   6   5  10     1440.29     1517.49    144.23 o 
   7   5  10      106.65      116.31     50.96 o 
   8   5  10      358.62      388.14     63.27 o 
 -12   6  10        9.43        5.09     57.26 o 
 -11   6  10      254.24      149.49     72.31 o 
 -10   6  10      275.18      250.38     41.17 o 
  -9   6  10        9.06       10.53     31.67 o 
  -8   6  10      618.50      619.38     84.48 o 
  -7   6  10      193.13      187.33     32.24 o 
  -6   6  10      237.32      209.32     48.23 o 
  -5   6  10     1237.55     1358.67     71.87 o 
  -4   6  10     2631.65     2453.60     44.56 o 
  -3   6  10      366.64      487.71     53.35 o 
  -2   6  10       35.76      105.43     38.68 o 
  -1   6  10      415.36      383.74     17.90 o 
   0   6  10      303.49      264.36     40.57 o 
   1   6  10       12.81       31.51     48.37 o 
   2   6  10      338.12      371.35     42.00 o 
   3   6  10     1334.83     1309.07     47.07 o 
   4   6  10      740.65      831.75     52.85 o 
   5   6  10       53.57      100.97     72.37 o 
   6   6  10      996.37      886.75     58.19 o 
   7   6  10       95.50      121.21     50.19 o 
   8   6  10        7.42       95.04     80.76 o 
 -12   7  10      142.96       79.47     60.68 o 
 -11   7  10        2.28       66.40     65.41 o 
 -10   7  10        9.96       25.40     45.89 o 
  -9   7  10        0.96       55.52     53.46 o 
  -8   7  10      140.70      151.34     26.53 o 
  -7   7  10       67.12      112.85     82.35 o 
  -6   7  10      246.09      326.30     45.82 o 
  -5   7  10     1722.50     1776.05     66.65 o 
  -4   7  10     2682.26     2811.86     50.32 o 
  -3   7  10      177.30      191.25     58.21 o 
  -2   7  10      177.39      214.91     41.93 o 
  -1   7  10      367.06      311.73     39.06 o 
   0   7  10       12.50       40.12     23.16 o 
   1   7  10       98.41      118.55     35.18 o 
   2   7  10       54.05       72.01     38.48 o 
   3   7  10      374.78      427.34     38.53 o 
   4   7  10      344.22      395.85     44.14 o 
   5   7  10      416.42      478.47     45.41 o 
   6   7  10        4.78       19.19     49.77 o 
   7   7  10       83.18      126.91     67.72 o 
   8   7  10      238.05      356.52     81.06 o 
 -11   8  10      135.18      152.79     97.27 o 
 -10   8  10       33.39       61.59     38.35 o 
  -9   8  10       92.04      102.92     29.94 o 
  -8   8  10     2136.19     2268.79     73.42 o 
  -7   8  10       85.47      151.77     46.81 o 
  -6   8  10     4922.49     5048.27    190.31 o 
  -5   8  10       84.03      121.04     59.40 o 
  -4   8  10      114.91      323.77     61.27 o 
  -3   8  10      172.28      193.76     64.92 o 
  -2   8  10       24.05       85.47     52.56 o 
  -1   8  10      690.45      710.92     55.26 o 
   0   8  10      838.31      784.64     66.55 o 
   1   8  10      189.85      183.64     26.61 o 
   2   8  10     1149.40     1049.90     42.43 o 
   3   8  10      341.80      278.40     38.97 o 
   4   8  10     1570.73     1488.62     45.88 o 
   5   8  10        5.76        1.47     54.83 o 
   6   8  10      125.05      164.06     61.41 o 
   7   8  10       56.21       63.22     95.20 o 
   8   8  10       97.74      208.61     89.41 o 
 -11   9  10       14.82      106.73    170.02 o 
 -10   9  10      984.82      927.61     94.59 o 
  -9   9  10        7.62       24.74     53.53 o 
  -8   9  10      143.08      150.20     51.66 o 
  -7   9  10     1369.12     1412.67     57.71 o 
  -6   9  10       13.38        0.34     48.44 o 
  -5   9  10      805.35      863.26     51.51 o 
  -4   9  10     1864.49     2029.13     72.98 o 
  -3   9  10      157.54      219.19     56.30 o 
  -2   9  10     6181.17     6336.64    112.46 o 
  -1   9  10      482.02      564.54     57.38 o 
   0   9  10     3749.07     4000.29     50.99 o 
   1   9  10       10.81       27.09     31.02 o 
   2   9  10      106.96      132.55     32.21 o 
   3   9  10       11.51       53.23     42.98 o 
   4   9  10      304.13      278.45     50.91 o 
   5   9  10      457.23      546.79     63.69 o 
   6   9  10      660.87      651.76     74.03 o 
   7   9  10      191.18      234.52     80.58 o 
 -11  10  10        3.32       95.53    108.57 o 
 -10  10  10       81.15      135.93    103.20 o 
  -9  10  10        1.54      113.66     95.69 o 
  -8  10  10      606.63      646.71     61.87 o 
  -7  10  10       39.92      120.68     61.91 o 
  -6  10  10     2307.59     2363.75     58.45 o 
  -5  10  10      481.32      649.40    116.47 o 
  -4  10  10       11.61       45.37     66.62 o 
  -3  10  10      307.05      307.21     60.57 o 
  -2  10  10     1249.58     1198.89     75.69 o 
  -1  10  10        1.76       88.28     68.15 o 
   0  10  10       37.73       53.69     20.44 o 
   1  10  10      122.73      136.56     30.11 o 
   2  10  10      227.79      331.78     42.85 o 
   3  10  10      175.05      183.53     37.79 o 
   4  10  10      331.09      344.97     47.98 o 
   5  10  10       44.92       88.23     55.79 o 
   6  10  10      467.73      466.12     64.93 o 
   7  10  10        5.26       37.24     75.66 o 
 -10  11  10       42.40      194.11    141.74 o 
  -9  11  10        0.45       75.61     54.80 o 
  -8  11  10       10.85       61.05     86.60 o 
  -7  11  10      267.71      274.39     55.74 o 
  -6  11  10       10.01       61.91     51.13 o 
  -5  11  10      253.44      265.21     87.08 o 
  -4  11  10        0.25      127.59    109.34 o 
  -3  11  10      132.73      202.90     63.31 o 
  -2  11  10      299.65      251.30     66.96 o 
  -1  11  10      179.45      249.79     63.62 o 
   0  11  10       39.76       71.61     30.47 o 
   1  11  10       12.15       63.80     42.52 o 
   2  11  10       90.69       89.71     46.10 o 
   3  11  10       30.34       66.96     37.23 o 
   4  11  10        0.30       42.01     51.09 o 
   5  11  10      101.73       55.42     56.66 o 
   6  11  10       11.62       26.10     64.32 o 
   7  11  10       47.17      119.77     72.46 o 
 -10  12  10       55.83      146.40     90.26 o 
  -9  12  10       83.78      173.05     76.49 o 
  -8  12  10      215.19      247.97     59.74 o 
  -7  12  10       12.08       90.43     67.52 o 
  -6  12  10     1493.31     1530.88    132.36 o 
  -5  12  10       50.47       -2.20     73.27 o 
  -4  12  10       41.37       53.69     67.58 o 
  -3  12  10      236.22      164.67     81.26 o 
  -2  12  10      122.02      178.02     66.08 o 
  -1  12  10     1043.86     1028.22    101.53 o 
   0  12  10      453.58      380.42     68.80 o 
   1  12  10      295.04      302.46     68.56 o 
   2  12  10      614.43      612.20     69.85 o 
   3  12  10       33.64       84.68     64.51 o 
   4  12  10      791.98      636.56     89.92 o 
   5  12  10       13.40       50.57     51.90 o 
   6  12  10      184.52       92.12     77.56 o 
  -9  13  10       66.11      105.84     64.59 o 
  -8  13  10        9.35      133.56     76.69 o 
  -7  13  10       23.67       40.55     60.69 o 
  -6  13  10        4.42       42.00     80.09 o 
  -5  13  10     1264.71     1397.05     83.22 o 
  -4  13  10     1184.11     1170.80     76.13 o 
  -3  13  10      500.80      389.65     71.20 o 
  -2  13  10     2522.28     2440.91    138.76 o 
  -1  13  10      117.45      265.79     85.23 o 
   0  13  10     1356.80     1138.11    172.31 o 
   1  13  10      363.16      260.50     56.01 o 
   2  13  10      205.01      169.02     51.84 o 
   3  13  10       11.21       -9.76     70.69 o 
   4  13  10        1.62       -6.27     54.12 o 
   5  13  10       44.77       40.77     66.23 o 
  -9  14  10       42.21      182.32    119.08 o 
  -8  14  10      559.08      591.38    125.51 o 
  -7  14  10       18.66       78.67     67.65 o 
  -6  14  10     1613.37     1703.78    200.19 o 
  -5  14  10       45.15       98.95    183.04 o 
  -4  14  10      302.13      265.15     74.92 o 
  -3  14  10      276.91      179.75     73.60 o 
  -2  14  10      152.33      144.44     89.51 o 
  -1  14  10      352.70      365.21     73.37 o 
   0  14  10       24.49      -18.43     88.29 o 
   1  14  10       21.30       39.46     42.04 o 
   2  14  10      311.66      210.64     57.34 o 
   3  14  10       22.13        9.54     57.85 o 
   4  14  10      941.36      770.49     69.35 o 
   5  14  10        0.75       35.42     53.11 o 
  -8  15  10        0.01      126.42     79.93 o 
  -7  15  10        3.83      173.56    109.86 o 
  -6  15  10        1.04      203.16     98.52 o 
  -5  15  10      320.74      345.40    125.28 o 
  -4  15  10       51.73       67.63    137.31 o 
  -3  15  10       35.72      195.98     95.09 o 
  -2  15  10      296.45      366.27     97.36 o 
  -1  15  10        6.94       15.90     95.40 o 
   0  15  10      192.27      109.55     95.26 o 
   1  15  10       41.13       90.59     92.99 o 
   2  15  10       10.90       23.87     48.14 o 
   3  15  10       10.83       15.99     53.45 o 
   4  15  10       45.99       41.14     95.14 o 
  -7  16  10        0.09      169.32     94.35 o 
  -6  16  10      398.98      434.09     89.32 o 
  -5  16  10        0.03      122.62    119.55 o 
  -4  16  10       71.26      171.40    103.73 o 
  -3  16  10       69.69      100.46     83.28 o 
  -2  16  10        0.38       94.07    141.06 o 
   0  16  10        1.29      -15.39    136.58 o 
   1  16  10       92.39      133.61     98.53 o 
   2  16  10       32.75      147.12    159.78 o 
   3  16  10        1.35       91.98    171.38 o 
  -5  17  10      337.90      359.64    110.57 o 
  -4  17  10      275.03      225.28    157.18 o 
  -3  17  10       11.75       49.84    107.81 o 
  -2  17  10      672.94      665.76    110.77 o 
  -1  17  10        2.51       57.80    109.62 o 
   0  17  10     1056.53      957.64     92.20 o 
   1  17  10       66.20      133.10    113.82 o 
   2  17  10       17.91       56.68    125.99 o 
  -3  18  10        3.86      156.88    116.86 o 
  -2  18  10        8.77      124.52     91.43 o 
  -1  18  10       89.85      -50.48    115.49 o 
 -12   1  11        0.49       48.05     67.02 o 
 -11   1  11      280.45      269.39     54.01 o 
 -10   1  11       28.53       15.46     52.67 o 
  -9   1  11        8.05       35.65     55.55 o 
  -8   1  11       82.18       86.94     31.82 o 
  -7   1  11      689.68      684.24     34.61 o 
  -6   1  11      311.86      272.23     30.81 o 
  -5   1  11     1925.69     1744.22     30.75 o 
  -4   1  11      885.12      920.06     41.30 o 
  -3   1  11      362.21      405.03     23.62 o 
  -2   1  11      495.68      521.93     24.83 o 
  -1   1  11     4325.23     4294.59     44.75 o 
   0   1  11      381.86      419.75     41.57 o 
   1   1  11     1553.43     1525.36     42.08 o 
   2   1  11       83.44       56.62     41.97 o 
   3   1  11      185.71      191.05     46.87 o 
   4   1  11      124.39      147.49     41.20 o 
   5   1  11      196.88      260.20     47.83 o 
   6   1  11      149.18      172.13     72.23 o 
   7   1  11       17.37       46.16     53.78 o 
   8   1  11        7.43      118.84     66.17 o 
 -12   2  11       28.68       29.36     53.28 o 
 -11   2  11      593.34      518.83     47.80 o 
 -10   2  11      122.89      110.13     37.42 o 
  -9   2  11      229.32      226.06     54.96 o 
  -8   2  11        6.65      106.48     54.96 o 
  -7   2  11     2108.15     2058.75     59.45 o 
  -6   2  11       91.23       87.11     22.67 o 
  -5   2  11     7322.72     7189.97    159.89 o 
  -4   2  11      215.47      211.79     20.27 o 
  -3   2  11     4474.49     4306.81     65.75 o 
  -2   2  11       32.89       66.43     20.68 o 
  -1   2  11     6288.96     5931.35     47.01 o 
   0   2  11     1657.84     1669.66     44.82 o 
   1   2  11       17.25       21.96     32.18 o 
   2   2  11      328.46      349.23     39.42 o 
   3   2  11      795.95      873.00     46.68 o 
   4   2  11      855.60      831.90     46.80 o 
   5   2  11     4299.90     4440.52     86.77 o 
   6   2  11       51.81      116.85     56.56 o 
   7   2  11      862.27      880.23     53.66 o 
   8   2  11       50.79       91.24     79.57 o 
 -12   3  11       11.15       84.98     59.77 o 
 -11   3  11      617.49      512.42     57.21 o 
 -10   3  11       31.94       17.96     34.02 o 
  -9   3  11      347.27      470.94     44.74 o 
  -8   3  11        8.56      102.76     39.92 o 
  -7   3  11     5875.57     5675.70    252.71 o 
  -6   3  11      832.55      811.73     32.66 o 
  -5   3  11       76.90      142.58     26.55 o 
  -4   3  11       73.84       87.66     25.83 o 
  -3   3  11      998.64     1075.78     27.92 o 
  -2   3  11     1033.26     1021.95     26.32 o 
  -1   3  11     4844.28     4935.44     83.87 o 
   0   3  11      271.90      274.98     29.30 o 
   1   3  11      197.09      180.59     28.26 o 
   2   3  11       29.25       54.75     36.89 o 
   3   3  11     1511.39     1422.94     50.64 o 
   4   3  11       43.08       91.54     42.03 o 
   5   3  11      341.48      393.28     50.91 o 
   6   3  11        3.43       34.86     52.93 o 
   7   3  11      133.18      103.82     60.51 o 
   8   3  11       13.36      -11.41     70.71 o 
 -12   4  11        5.82       45.07     60.69 o 
 -11   4  11       17.03       57.82     46.57 o 
 -10   4  11       12.54       52.88     39.29 o 
  -9   4  11       12.86       32.10     51.82 o 
  -8   4  11      150.38      139.56     25.40 o 
  -7   4  11      882.18      786.78     59.47 o 
  -6   4  11       66.35       90.59     35.53 o 
  -5   4  11      583.44      778.61     47.87 o 
  -4   4  11      125.33      132.59     14.47 o 
  -3   4  11        4.05       72.05     18.12 o 
  -2   4  11       10.81       57.31     20.12 o 
  -1   4  11        0.45       65.58     27.53 o 
   0   4  11        1.05       28.26     27.85 o 
   1   4  11       38.55       72.92     28.21 o 
   2   4  11      251.60      189.84     36.26 o 
   3   4  11      293.19      354.39     40.10 o 
   4   4  11       60.71      136.66     46.27 o 
   5   4  11      138.31      204.57     45.01 o 
   6   4  11       42.56       94.36     73.93 o 
   7   4  11      261.24      273.39     50.32 o 
   8   4  11        1.74       47.26     62.59 o 
 -12   5  11        0.21      133.90    151.89 o 
 -11   5  11      163.75      138.26     48.08 o 
 -10   5  11       14.40       33.86     68.99 o 
  -9   5  11      263.71      271.88     36.52 o 
  -8   5  11        0.45       15.36     23.49 o 
  -7   5  11       96.55       92.77     26.45 o 
  -6   5  11      439.59      477.02     35.91 o 
  -5   5  11      639.49      666.59     47.56 o 
  -4   5  11       16.22       78.87     35.83 o 
  -3   5  11      158.49      254.60     45.39 o 
  -2   5  11      396.46      413.33     52.27 o 
  -1   5  11      761.21      644.14     26.96 o 
   0   5  11       36.97       93.40     28.03 o 
   1   5  11     3009.45     2820.46     43.17 o 
   2   5  11       76.04      135.43     49.65 o 
   3   5  11        5.22      104.87     49.73 o 
   4   5  11      403.58      477.01     52.75 o 
   5   5  11       50.54       94.98     52.99 o 
   6   5  11       19.44       87.50     64.61 o 
   7   5  11       33.23       41.34     55.40 o 
   8   5  11        2.83       52.88    105.85 o 
 -12   6  11       49.92       66.19     93.73 o 
 -11   6  11      313.12      211.55     47.76 o 
 -10   6  11      215.75      192.62     36.44 o 
  -9   6  11       79.66      104.26     31.70 o 
  -8   6  11      894.55      819.39     69.71 o 
  -7   6  11     1190.20     1163.02     75.28 o 
  -6   6  11      151.13      143.43     43.13 o 
  -5   6  11      530.66      609.28     41.01 o 
  -4   6  11      289.94      324.73     39.51 o 
  -3   6  11      964.31     1062.92     50.80 o 
  -2   6  11      116.18      143.09     37.08 o 
  -1   6  11      913.52      894.94     45.97 o 
   0   6  11       95.41      128.27     41.22 o 
   1   6  11      126.83      212.41     45.15 o 
   2   6  11      250.75      256.74     38.76 o 
   3   6  11     1171.94     1138.11     63.17 o 
   4   6  11     2551.61     2251.54     76.82 o 
   5   6  11     2347.44     2217.92    200.78 o 
   6   6  11       19.63       91.03     76.57 o 
   7   6  11      513.64      427.14     60.23 o 
   8   6  11       12.99       89.47     61.73 o 
 -11   7  11      883.43      795.07    132.34 o 
 -10   7  11       54.71       75.80     55.29 o 
  -9   7  11     1338.75      861.76    199.58 o 
  -8   7  11        2.88       36.05     54.54 o 
  -7   7  11     3384.50     3784.90     75.48 o 
  -6   7  11      773.87      819.88     55.31 o 
  -5   7  11      775.52      869.05     61.02 o 
  -4   7  11     1918.89     2010.58     60.52 o 
  -3   7  11      352.88      340.11     40.17 o 
  -2   7  11      426.24      452.52     60.41 o 
  -1   7  11     5634.30     5131.99    126.76 o 
   0   7  11     1052.16      948.86     45.61 o 
   1   7  11     3641.20     3454.72     38.99 o 
   2   7  11      428.12      425.65     36.86 o 
   3   7  11     1213.61     1067.37     45.85 o 
   4   7  11        1.17        3.16     42.74 o 
   5   7  11      283.96      302.03     48.59 o 
   6   7  11      293.71      210.77     60.43 o 
   7   7  11      131.10      106.53     57.57 o 
 -11   8  11        0.41       74.84    159.78 o 
 -10   8  11       30.07       24.68     67.05 o 
  -9   8  11       38.10       55.41     57.72 o 
  -8   8  11       98.31       87.26     50.92 o 
  -7   8  11      490.30      592.79     58.23 o 
  -6   8  11      334.81      362.95     48.58 o 
  -5   8  11      319.16      299.80     48.22 o 
  -4   8  11       29.00       42.57     46.36 o 
  -3   8  11        2.38      129.52     64.37 o 
  -2   8  11       14.91       79.84     55.18 o 
  -1   8  11     2119.76     2172.39     54.87 o 
   0   8  11      888.84      926.38     51.00 o 
   1   8  11       34.26       57.72     31.05 o 
   2   8  11      206.69      203.55     36.40 o 
   3   8  11      397.85      457.74     41.86 o 
   4   8  11       14.64       31.74     42.82 o 
   5   8  11      236.30      245.97     48.20 o 
   6   8  11       52.29       57.83     74.67 o 
   7   8  11      629.94      713.34    120.73 o 
 -11   9  11       12.46       70.49     86.00 o 
 -10   9  11       16.67       71.01     55.89 o 
  -9   9  11       95.17      131.33     60.49 o 
  -8   9  11       23.92       80.43     59.25 o 
  -7   9  11       23.51       98.77     81.51 o 
  -6   9  11        0.93       33.79     54.62 o 
  -5   9  11      323.67      389.33     51.01 o 
  -4   9  11       65.73       66.98     48.90 o 
  -3   9  11       24.67       94.63     59.94 o 
  -2   9  11      274.32      187.28     95.94 o 
  -1   9  11      121.39      227.12     58.97 o 
   0   9  11        7.75       30.06     26.11 o 
   1   9  11     1150.35     1028.92     94.46 o 
   2   9  11       18.85       47.03     46.06 o 
   3   9  11        4.23       13.75     45.92 o 
   4   9  11      176.57      153.52     59.51 o 
   5   9  11        1.70       24.57     59.38 o 
   6   9  11       15.11      -23.60     65.91 o 
   7   9  11       14.89       12.45     81.49 o 
 -10  10  11       35.16       71.61     87.23 o 
  -9  10  11        3.42       79.77     71.79 o 
  -8  10  11      109.49      179.00     56.31 o 
  -7  10  11      458.74      423.68     61.57 o 
  -6  10  11      477.11      520.17     54.51 o 
  -5  10  11     2745.17     2756.03     61.91 o 
  -4  10  11      162.02      132.13     74.14 o 
  -3  10  11      147.02      254.80     63.87 o 
  -2  10  11        3.12       60.29     72.26 o 
  -1  10  11       42.67      198.21     74.23 o 
   0  10  11        5.67       27.22     41.30 o 
   1  10  11       39.26       67.93     46.06 o 
   2  10  11      111.42      154.01     42.26 o 
   3  10  11      515.82      498.61     56.04 o 
   4  10  11     1053.04      973.38     50.06 o 
   5  10  11      469.23      435.66     61.01 o 
   6  10  11       62.53      116.17     67.64 o 
 -10  11  11        1.19       50.40     88.08 o 
  -9  11  11      650.46      578.28     70.45 o 
  -8  11  11       17.83       89.55     77.69 o 
  -7  11  11      654.58      690.45     75.54 o 
  -6  11  11      260.62      218.99     60.43 o 
  -5  11  11       91.68      139.81     78.71 o 
  -4  11  11      113.48      140.30     67.03 o 
  -3  11  11      508.94      579.39    105.25 o 
  -2  11  11      750.94      820.29     79.71 o 
  -1  11  11      760.81      984.70     84.74 o 
   0  11  11      498.54      382.42     46.26 o 
   1  11  11     1502.01     1399.41    137.75 o 
   2  11  11       40.88       53.28     38.81 o 
   3  11  11     1091.65      958.18     70.27 o 
   4  11  11       29.01       75.72     45.91 o 
   5  11  11      137.24      161.88     60.55 o 
   6  11  11        9.34       28.89     68.79 o 
  -9  12  11        2.12       29.59     89.41 o 
  -8  12  11        1.28       68.37     70.63 o 
  -7  12  11      481.55      509.00     71.58 o 
  -6  12  11      190.34      189.46     55.94 o 
  -5  12  11      860.90      828.54     88.91 o 
  -4  12  11       46.43       89.10     96.99 o 
  -3  12  11     2757.99     2623.64    101.62 o 
  -2  12  11      383.65      496.81     87.53 o 
  -1  12  11     1469.77     1465.95     84.53 o 
   0  12  11        7.85       25.75     34.42 o 
   1  12  11       14.75       37.00     37.46 o 
   2  12  11       17.23       63.85     41.06 o 
   3  12  11      229.40      214.86     46.59 o 
   4  12  11        2.92       -2.59     45.46 o 
   5  12  11      692.46      504.22     83.40 o 
  -9  13  11      104.98       96.25     76.01 o 
  -8  13  11        0.22       36.87     74.22 o 
  -7  13  11      102.46      148.37     90.01 o 
  -6  13  11       89.83       96.75     64.80 o 
  -5  13  11      204.33      174.31    104.39 o 
  -4  13  11       74.84      159.12     92.31 o 
  -3  13  11        2.19      149.29     85.62 o 
  -2  13  11        9.09       57.06    121.83 o 
  -1  13  11      137.23      186.87     88.61 o 
   0  13  11        1.62      -30.66    121.15 o 
   1  13  11       43.55       -4.08     58.11 o 
   2  13  11        0.89      100.58     73.49 o 
   3  13  11        2.34       -6.40     43.46 o 
   4  13  11       22.81       24.09     72.59 o 
   5  13  11       79.76       50.30     65.97 o 
  -8  14  11      187.97      315.42     86.89 o 
  -7  14  11      119.34      131.08     71.38 o 
  -6  14  11       12.69      162.75     80.04 o 
  -5  14  11       67.04       67.81    133.07 o 
  -4  14  11       78.02       54.33     96.88 o 
  -3  14  11      583.83      636.58     80.68 o 
  -2  14  11       84.26       94.54     76.47 o 
  -1  14  11      220.79      225.96     78.10 o 
   0  14  11       90.75      134.78     77.64 o 
   1  14  11        0.17       -1.00     77.15 o 
   2  14  11      164.82      103.55     78.14 o 
   3  14  11      132.60      178.12     78.38 o 
   4  14  11       11.35      132.37     80.70 o 
  -7  15  11      232.48      198.32     69.12 o 
  -6  15  11       61.15      161.13    101.54 o 
  -5  15  11        7.21      110.48     91.83 o 
  -4  15  11       17.44        3.19    101.61 o 
  -3  15  11        1.36       39.26     82.26 o 
  -2  15  11      775.27      639.49     86.11 o 
  -1  15  11      813.13      682.45    104.82 o 
   0  15  11      276.09      272.33     82.33 o 
   1  15  11     1589.57     1525.82    123.37 o 
   2  15  11        1.48      110.69    109.14 o 
   3  15  11      519.08      501.16     86.75 o 
  -6  16  11      216.19      189.23     91.28 o 
  -5  16  11      417.28      721.09    127.18 o 
  -4  16  11        0.58      140.68    156.50 o 
  -3  16  11      509.88      437.82    108.62 o 
  -2  16  11       90.13      128.63     86.41 o 
  -1  16  11      494.82      515.00    148.35 o 
   0  16  11      347.56      413.18    104.51 o 
   1  16  11       48.19       39.78    220.48 o 
   2  16  11       32.73      141.97     87.21 o 
  -4  17  11      171.71      345.11    168.48 o 
  -2  17  11        0.72       59.32    112.01 o 
  -1  17  11      156.93      158.45     92.66 o 
   0  17  11       79.47       96.82     91.83 o 
 -12   0  12      420.44      372.70     82.79 o 
 -11   0  12        4.58       15.69    107.46 o 
 -10   0  12      999.72      918.69    107.29 o 
  -9   0  12      123.50      152.13     59.77 o 
  -8   0  12      275.45      349.62     68.71 o 
  -7   0  12      463.00      498.30     46.36 o 
  -6   0  12       61.42      113.79     39.16 o 
  -5   0  12     1138.37      954.92    100.81 o 
  -4   0  12     3843.95     3679.66     59.89 o 
  -3   0  12      948.13      904.75     59.29 o 
  -2   0  12    10911.10    11447.08    115.22 o 
  -1   0  12       29.67       36.51     38.31 o 
   0   0  12     7542.43     7242.32     74.77 o 
   1   0  12        7.33       30.61     45.26 o 
   2   0  12      439.60      482.04     70.61 o 
   3   0  12       69.60       73.27     73.67 o 
   4   0  12        1.51       76.45     63.72 o 
   5   0  12        6.44       64.49     73.02 o 
   6   0  12     1537.70     1466.88     86.56 o 
   7   0  12       51.16       96.12     81.47 o 
 -12   1  12       30.87      -13.29     64.16 o 
 -11   1  12      272.26      198.51     58.58 o 
 -10   1  12      121.07      112.91     49.63 o 
  -9   1  12       86.37       91.65     37.75 o 
  -8   1  12      238.60      286.99     32.06 o 
  -7   1  12       17.45       42.09     27.72 o 
  -6   1  12     2356.23     2201.93     44.55 o 
  -5   1  12      102.25      105.12     24.60 o 
  -4   1  12      447.23      482.14     36.54 o 
  -3   1  12      273.59      218.55     28.54 o 
  -2   1  12       76.51      113.68     32.69 o 
  -1   1  12     2421.67     2482.83     35.81 o 
   0   1  12      448.91      506.72     37.19 o 
   1   1  12       68.99       65.04     33.05 o 
   2   1  12      512.37      597.84     36.64 o 
   3   1  12       96.85      150.42     36.40 o 
   4   1  12     2274.92     2385.93     62.63 o 
   5   1  12       47.38       86.70     46.12 o 
   6   1  12      266.87      331.39     51.88 o 
   7   1  12       34.16       31.14     88.03 o 
 -12   2  12       12.30       -5.22     63.70 o 
 -11   2  12        0.19       -6.62     48.70 o 
 -10   2  12        1.53       41.76     44.97 o 
  -9   2  12       45.57       69.15     42.02 o 
  -8   2  12      214.29      228.51     32.04 o 
  -7   2  12       52.10       47.86     32.89 o 
  -6   2  12        2.97       45.32     29.31 o 
  -5   2  12      248.18      239.70     22.24 o 
  -4   2  12      377.46      419.35     30.35 o 
  -3   2  12        2.02       13.48     21.95 o 
  -2   2  12        1.61       -9.39     24.33 o 
  -1   2  12        4.21       78.07     34.42 o 
   0   2  12       72.32       84.48     34.01 o 
   1   2  12      192.61      229.32     34.10 o 
   2   2  12       20.25       75.76     38.75 o 
   3   2  12        0.31      -10.08     42.98 o 
   4   2  12       28.99      103.66     44.56 o 
   5   2  12      117.53      112.58     52.48 o 
   6   2  12       28.91       79.79     61.97 o 
   7   2  12        5.68       50.23     53.85 o 
 -12   3  12        0.01       27.00     83.39 o 
 -11   3  12      181.77      162.65     73.86 o 
 -10   3  12      127.85       97.84     36.54 o 
  -9   3  12       22.98       76.28     33.50 o 
  -8   3  12      200.22      295.64     62.58 o 
  -7   3  12      454.44      403.93     32.44 o 
  -6   3  12      750.65      799.46     41.07 o 
  -5   3  12        2.41       29.93     47.38 o 
  -4   3  12       24.33       57.02     24.19 o 
  -3   3  12       28.55       65.49     22.52 o 
  -2   3  12      532.55      515.82     56.70 o 
  -1   3  12      644.13      678.46     29.19 o 
   0   3  12      364.95      420.58     33.53 o 
   1   3  12      382.24      281.68     36.03 o 
   2   3  12      945.58      986.18     37.13 o 
   3   3  12      160.75      131.84     49.48 o 
   4   3  12     1032.64     1058.50     49.22 o 
   5   3  12        2.98       22.47     53.99 o 
   6   3  12       33.95      109.54     63.63 o 
   7   3  12        3.99       62.71     55.13 o 
 -12   4  12      541.10      431.94    113.33 o 
 -11   4  12        6.01       33.35     45.44 o 
 -10   4  12      838.94      729.04     69.08 o 
  -9   4  12       61.25       53.33     33.48 o 
  -8   4  12      390.37      296.82     42.29 o 
  -7   4  12      508.62      488.55     41.39 o 
  -6   4  12        5.44       49.13     24.33 o 
  -5   4  12       21.29       29.90     31.74 o 
  -4   4  12       12.70       36.45     15.87 o 
  -3   4  12       18.71       46.85     20.94 o 
  -2   4  12     7879.43     7812.46     76.16 o 
  -1   4  12       10.05       16.55     24.60 o 
   0   4  12     5821.28     5400.83     81.32 o 
   1   4  12      167.54      167.28     31.09 o 
   2   4  12      186.93      178.66     44.52 o 
   3   4  12      273.43      337.54     64.95 o 
   4   4  12       74.24      148.10     49.84 o 
   5   4  12      186.08      206.21     52.25 o 
   6   4  12     1078.27     1011.68     70.06 o 
   7   4  12       79.94      139.47     70.54 o 
 -12   5  12       30.92       79.89     93.13 o 
 -11   5  12      206.13      132.49     49.94 o 
 -10   5  12      513.27      423.92     48.73 o 
  -9   5  12        3.86       68.42     34.88 o 
  -8   5  12     2397.48     1869.95    265.86 o 
  -7   5  12      121.20      182.54     31.94 o 
  -6   5  12     4785.70     4221.05    349.02 o 
  -5   5  12        5.50       18.18     39.30 o 
  -4   5  12       38.59       37.42     42.45 o 
  -3   5  12     2172.26     1994.29     63.96 o 
  -2   5  12       36.25       65.23     30.93 o 
  -1   5  12      496.68      596.90     39.11 o 
   0   5  12     2140.33     2065.97     62.71 o 
   1   5  12      269.74      363.12     37.74 o 
   2   5  12     2564.60     2685.70     70.36 o 
   3   5  12      231.91      248.04     49.30 o 
   4   5  12     1950.26     1879.80     78.45 o 
   5   5  12      134.81      168.41     55.57 o 
   6   5  12      516.47      557.39     77.56 o 
   7   5  12       61.23      124.86     54.17 o 
 -11   6  12        2.18       20.33     58.23 o 
 -10   6  12       41.38       77.16     73.77 o 
  -9   6  12       48.20       68.54     32.42 o 
  -8   6  12      527.44      406.28     78.66 o 
  -7   6  12      208.38      273.68     54.96 o 
  -6   6  12      158.18      109.90     57.32 o 
  -5   6  12      232.27      287.91     46.99 o 
  -4   6  12      221.73      252.39     44.88 o 
  -3   6  12       16.17       55.60     41.01 o 
  -2   6  12     2058.49     1806.85     72.73 o 
  -1   6  12       39.59       61.61     25.83 o 
   0   6  12      469.53      570.56     39.22 o 
   1   6  12      322.66      388.13     42.84 o 
   2   6  12      901.38      900.16     54.75 o 
   3   6  12      122.32       97.88     50.49 o 
   4   6  12       34.79       60.90     64.68 o 
   5   6  12      323.57      290.10     50.19 o 
   6   6  12       37.05       66.82     65.02 o 
   7   6  12       67.26      113.89     57.76 o 
 -11   7  12       26.92       57.72     66.51 o 
 -10   7  12        1.77       58.83     58.80 o 
  -9   7  12       73.11      139.88     53.61 o 
  -8   7  12        6.52       59.87     59.02 o 
  -7   7  12        1.46       33.86     51.15 o 
  -6   7  12     1741.87     1986.51     85.50 o 
  -5   7  12       73.05      127.81     49.31 o 
  -4   7  12        1.24        3.99     45.56 o 
  -3   7  12      614.04      683.40     49.61 o 
  -2   7  12      157.06      183.20     42.85 o 
  -1   7  12        2.81       42.63     17.65 o 
   0   7  12       40.40       66.08     47.00 o 
   1   7  12        2.18       53.05     32.38 o 
   2   7  12        8.58       61.28     46.83 o 
   3   7  12       57.02       38.99     42.43 o 
   4   7  12      281.01      164.25     47.26 o 
   5   7  12        2.50       59.60     54.00 o 
   6   7  12        2.01       57.76     63.22 o 
   7   7  12       25.34       38.81     53.27 o 
 -11   8  12       98.09       91.55     95.65 o 
 -10   8  12      340.98      304.08     57.66 o 
  -9   8  12       18.42       48.03     70.15 o 
  -8   8  12      318.12      345.80     74.21 o 
  -7   8  12      369.86      486.95     62.03 o 
  -6   8  12      224.62      305.60     60.29 o 
  -5   8  12      709.21      870.56     54.32 o 
  -4   8  12     1327.54     1582.61     67.79 o 
  -3   8  12      649.03      698.80     82.61 o 
  -2   8  12     3197.93     3351.81     76.21 o 
  -1   8  12       17.64       23.68     25.16 o 
   0   8  12      184.18      164.88     22.67 o 
   1   8  12      281.18      299.03     48.86 o 
   2   8  12        3.27       22.99     36.80 o 
   3   8  12      224.44      162.42     55.18 o 
   4   8  12       12.61       82.56     48.74 o 
   5   8  12      182.28      135.17     56.13 o 
   6   8  12      331.61      303.50     78.27 o 
 -10   9  12      181.09      178.79     66.32 o 
  -9   9  12       72.20       85.19     58.64 o 
  -8   9  12     1506.04     1578.52     64.69 o 
  -7   9  12       43.60      119.47     57.21 o 
  -6   9  12     2709.76     3069.18    148.12 o 
  -5   9  12      221.57      243.80     54.35 o 
  -4   9  12     2682.40     2596.01     63.86 o 
  -3   9  12      705.60      816.08     68.07 o 
  -2   9  12      283.79      139.14     77.13 o 
  -1   9  12       40.89      101.46     62.80 o 
   0   9  12      986.19      795.43    160.90 o 
   1   9  12      705.96      643.67     44.44 o 
   2   9  12     1402.02     1352.54     46.82 o 
   3   9  12       27.44       44.19     42.85 o 
   4   9  12      855.79      708.42     68.02 o 
   5   9  12       17.76       54.88     86.74 o 
   6   9  12      149.57      139.58     71.10 o 
 -10  10  12       50.21       71.81     66.36 o 
  -9  10  12       63.77       78.46     62.13 o 
  -8  10  12      151.09      181.82     68.52 o 
  -7  10  12      334.25      459.59     70.58 o 
  -6  10  12      110.60      108.05     60.16 o 
  -5  10  12      292.72      277.80     56.48 o 
  -4  10  12      771.15      751.47     57.39 o 
  -3  10  12       25.15      127.15     68.04 o 
  -2  10  12     1155.85     1148.77     95.51 o 
  -1  10  12        1.40      111.55    111.68 o 
   0  10  12     1737.80      952.42    355.66 o 
   1  10  12       35.15       70.27     81.40 o 
   2  10  12      332.97      257.34     46.87 o 
   3  10  12       55.40       62.96     53.65 o 
   4  10  12       43.43      104.15     74.28 o 
   5  10  12      105.10       66.21     62.93 o 
  -9  11  12      141.76      284.74     73.72 o 
  -8  11  12       93.23      161.02     72.03 o 
  -7  11  12       50.30      107.02     97.88 o 
  -6  11  12        0.80       25.13     69.59 o 
  -5  11  12      123.25      158.71     56.84 o 
  -4  11  12       59.85      118.90     70.73 o 
  -3  11  12        1.79       44.09     71.01 o 
  -2  11  12        3.99       38.98     69.69 o 
  -1  11  12      664.28      629.69     71.68 o 
   0  11  12       33.27       60.04     69.09 o 
   1  11  12      187.04      158.57     56.85 o 
   2  11  12       38.68       75.66     69.70 o 
   3  11  12       12.88       73.06     85.25 o 
   4  11  12       25.02       42.18     58.34 o 
   5  11  12        3.14       32.05     68.23 o 
  -9  12  12      120.48      144.55     77.40 o 
  -8  12  12       95.03      140.09     80.63 o 
  -7  12  12      330.29      285.80    104.29 o 
  -6  12  12      118.95      219.33    124.14 o 
  -5  12  12       32.24       82.37     66.11 o 
  -4  12  12      138.50      164.73     74.49 o 
  -3  12  12       91.50      113.19     74.57 o 
  -2  12  12      824.28      818.98     92.61 o 
  -1  12  12       25.42      -20.75     72.69 o 
   0  12  12      338.13      475.59     90.71 o 
   1  12  12       11.98       28.86     74.71 o 
   2  12  12       29.90       42.32     38.26 o 
   3  12  12      216.67      119.40     59.42 o 
   4  12  12        1.19        2.13     48.46 o 
  -8  13  12      710.36      777.46     75.94 o 
  -7  13  12       23.65      112.39     66.56 o 
  -6  13  12     1020.99     1064.23     77.76 o 
  -5  13  12       71.54      159.04    129.95 o 
  -3  13  12      476.97      527.44     81.39 o 
  -2  13  12       64.79      226.90     78.11 o 
  -1  13  12      656.72      606.88     98.04 o 
   0  13  12      236.49      295.41     93.81 o 
   1  13  12      379.37      302.69     79.53 o 
   2  13  12      857.51      996.52     83.18 o 
   3  13  12        8.01       39.40     61.50 o 
   4  13  12     1140.81      968.25    134.87 o 
  -7  14  12       36.13       87.41     68.40 o 
  -6  14  12      253.10      277.51     66.84 o 
  -5  14  12        2.10      108.06    115.07 o 
  -4  14  12      206.68      244.84    102.85 o 
  -3  14  12      630.14      577.47    103.24 o 
  -2  14  12     1423.86     1373.85     90.29 o 
  -1  14  12        4.72      -15.15     99.95 o 
   0  14  12      777.39      701.37     82.52 o 
   1  14  12       27.12      -16.86     81.75 o 
   2  14  12      405.01      332.77    113.48 o 
   3  14  12        7.29       23.47     85.24 o 
  -6  15  12      124.78      248.70     90.97 o 
  -5  15  12        9.52       54.67     98.07 o 
  -4  15  12       49.65       35.88    106.95 o 
  -3  15  12        1.08     -111.00    148.78 o 
  -2  15  12        2.73      -16.46    106.94 o 
  -1  15  12        4.11       47.94     86.22 o 
   0  15  12       35.99      120.55     87.85 o 
   1  15  12       18.92      153.32    142.13 o 
   2  15  12       22.72       73.94     88.01 o 
  -5  16  12        6.82      175.37    102.35 o 
  -4  16  12      119.43       53.88     95.10 o 
  -3  16  12       27.00      238.97    165.88 o 
  -2  16  12      233.26      270.65    167.71 o 
  -1  16  12        4.64       94.33    160.46 o 
   0  16  12       81.74      311.93    157.91 o 
 -12   1  13       15.88       37.88     89.65 o 
 -11   1  13       84.50      119.24     72.97 o 
 -10   1  13        5.33       29.79     81.85 o 
  -9   1  13        1.49       49.40     46.95 o 
  -8   1  13      134.12      166.65     42.10 o 
  -7   1  13      202.20      222.25     32.73 o 
  -6   1  13       66.03       50.35     25.47 o 
  -5   1  13      266.56      352.32     41.62 o 
  -4   1  13       18.96       55.89     28.32 o 
  -3   1  13     4489.96     4291.19     42.37 o 
  -2   1  13      227.25      263.67     29.23 o 
  -1   1  13     2117.77     2070.24     44.08 o 
   0   1  13       10.89       61.19     34.03 o 
   1   1  13        0.16       26.52     37.85 o 
   2   1  13      621.13      549.25     46.02 o 
   3   1  13     1247.34     1274.28     53.80 o 
   4   1  13        1.57       89.94     44.98 o 
   5   1  13      226.66      262.22     53.14 o 
   6   1  13       63.70      120.65     70.79 o 
   7   1  13      272.42      258.10     74.91 o 
 -12   2  13      318.20      252.30     84.15 o 
 -11   2  13      452.71      357.03     57.51 o 
 -10   2  13       62.27       19.22     67.77 o 
  -9   2  13     1381.25     1480.22     81.69 o 
  -8   2  13      158.24      156.27     36.78 o 
  -7   2  13      751.96      901.63     46.33 o 
  -6   2  13      100.08      104.87     28.98 o 
  -5   2  13       17.15       79.60     35.95 o 
  -4   2  13      306.91      274.83     29.06 o 
  -3   2  13      350.89      401.13     31.69 o 
  -2   2  13      908.35      898.51     48.21 o 
  -1   2  13     5033.74     4827.70     42.79 o 
   0   2  13        0.97       37.50     33.36 o 
   1   2  13     2857.65     2685.31     55.23 o 
   2   2  13        0.41       92.67     46.50 o 
   3   2  13     2673.28     2560.03     68.77 o 
   4   2  13      257.30      276.29     73.26 o 
   5   2  13        1.07       45.53     55.02 o 
   6   2  13       24.82       31.44     63.17 o 
   7   2  13      396.33      426.15     72.20 o 
 -11   3  13      157.27       88.18     54.94 o 
 -10   3  13       25.85       42.01     40.06 o 
  -9   3  13        3.11       -1.90     36.20 o 
  -8   3  13      329.38      308.65     33.07 o 
  -7   3  13      839.68      850.97     56.55 o 
  -6   3  13      534.45      498.24     49.02 o 
  -5   3  13     4127.61     3881.27    179.02 o 
  -4   3  13       13.67       39.98     22.55 o 
  -3   3  13     1530.27     1516.61     31.96 o 
  -2   3  13      130.88      128.77     31.40 o 
  -1   3  13     1593.04     1625.35     41.67 o 
   0   3  13      105.79      176.00     35.02 o 
   1   3  13       46.50      122.12     32.65 o 
   2   3  13      231.46      222.48     38.64 o 
   3   3  13      532.41      593.02     53.60 o 
   4   3  13       67.21       37.51     53.20 o 
   5   3  13     1094.27      979.29     62.75 o 
   6   3  13      102.23      114.87     53.84 o 
   7   3  13      418.20      429.75     79.99 o 
 -11   4  13      119.58       78.45     69.79 o 
 -10   4  13        1.22       15.75     36.09 o 
  -9   4  13      131.03      116.95     36.44 o 
  -8   4  13        0.22       38.16     27.85 o 
  -7   4  13      125.35      175.24     49.87 o 
  -6   4  13        1.14       65.95     25.09 o 
  -5   4  13       64.76      141.77     49.46 o 
  -4   4  13     2495.77     2230.61    144.90 o 
  -3   4  13      759.89      713.00     25.52 o 
  -2   4  13        8.86       22.05     22.68 o 
  -1   4  13       61.21       29.74     24.58 o 
   0   4  13       82.20       83.58     42.05 o 
   1   4  13       71.53       75.04     40.31 o 
   2   4  13       11.40      105.63     43.64 o 
   3   4  13      169.18      224.77     48.04 o 
   4   4  13        0.35       52.99     49.42 o 
   5   4  13        6.79       18.72     62.28 o 
   6   4  13        1.90       54.12     58.36 o 
 -11   5  13       12.44       16.52     68.95 o 
 -10   5  13       48.88       38.55     54.76 o 
  -9   5  13        0.25       22.68     52.42 o 
  -8   5  13        2.92       33.02     20.81 o 
  -7   5  13       66.62       78.77     32.66 o 
  -6   5  13      125.97      172.35     47.62 o 
  -5   5  13       61.25      113.22     48.49 o 
  -4   5  13        1.83       39.30     42.85 o 
  -3   5  13      266.76      199.76     34.10 o 
  -2   5  13       33.44       46.66     25.84 o 
  -1   5  13      359.82      381.70     32.02 o 
   0   5  13      354.11      402.02     41.52 o 
   1   5  13      116.18      140.65     50.66 o 
   2   5  13       87.67      107.43     44.76 o 
   3   5  13      425.47      476.24     54.50 o 
   4   5  13       39.25      112.88     50.32 o 
   5   5  13       14.30       35.26     54.02 o 
   6   5  13       40.03      126.41     66.42 o 
 -11   6  13      348.25      346.54     97.84 o 
 -10   6  13        0.39       28.92     56.87 o 
  -9   6  13     1261.32     1361.80     98.62 o 
  -8   6  13      164.82      250.02     66.47 o 
  -7   6  13     1297.04     1246.90     72.61 o 
  -6   6  13      469.46      607.34     92.51 o 
  -5   6  13      202.95      260.50     56.03 o 
  -4   6  13        8.82       53.98     44.01 o 
  -3   6  13        1.93       46.58     48.07 o 
  -2   6  13       25.56       63.56     52.62 o 
  -1   6  13     1959.00     1415.15    236.62 o 
   0   6  13       14.40       72.10     40.98 o 
   1   6  13      862.37      936.68     54.67 o 
   2   6  13       29.06       40.64     48.61 o 
   3   6  13     2117.50     2119.18     55.88 o 
   4   6  13       88.28      182.64     57.14 o 
   5   6  13        8.87      104.62     57.02 o 
   6   6  13      100.23      175.02     82.38 o 
 -11   7  13      162.22      159.54     85.18 o 
 -10   7  13        2.08       46.90     89.37 o 
  -9   7  13       16.36       63.32     58.40 o 
  -8   7  13      802.16      924.51     69.09 o 
  -7   7  13     1265.30     1355.81     65.25 o 
  -6   7  13      579.98      585.76     65.71 o 
  -5   7  13     2034.62     2398.90     67.94 o 
  -4   7  13       29.57       63.38     51.40 o 
  -3   7  13     2422.35     2452.05     62.27 o 
  -2   7  13      676.96      656.13     52.09 o 
  -1   7  13       22.84       57.78     21.20 o 
   0   7  13      372.24      369.19     31.82 o 
   1   7  13      248.39      209.00     34.94 o 
   2   7  13     1388.85     1321.71     52.89 o 
   3   7  13     1061.06     1099.37     51.33 o 
   4   7  13      877.79      740.00     52.80 o 
   5   7  13      688.95      579.94     51.90 o 
   6   7  13      108.91      154.53     80.62 o 
 -10   8  13        0.03       12.17     68.20 o 
  -9   8  13      120.52      121.82     69.87 o 
  -8   8  13        1.76       55.64     68.28 o 
  -7   8  13      360.38      407.77     82.42 o 
  -6   8  13       47.29      130.80     85.53 o 
  -5   8  13        6.03       81.79     67.63 o 
  -4   8  13      634.60      647.47     63.80 o 
  -3   8  13      354.63      362.31     54.70 o 
  -2   8  13       71.74       88.45     50.11 o 
  -1   8  13       79.97       69.20     24.45 o 
   0   8  13       70.69       86.64     41.05 o 
   1   8  13     1933.48     1747.89     83.68 o 
   2   8  13        1.82       48.30     40.83 o 
   3   8  13       33.32       64.66     62.78 o 
   4   8  13       11.88       31.78     55.47 o 
   5   8  13       19.78       43.91     60.85 o 
 -10   9  13       18.98       34.42     85.95 o 
  -9   9  13       36.33       66.58     62.73 o 
  -8   9  13       10.36       51.81     61.32 o 
  -7   9  13       27.05       98.81     66.24 o 
  -6   9  13      195.91      260.14     62.39 o 
  -5   9  13        3.30       93.98     65.21 o 
  -4   9  13       14.04       30.11     63.56 o 
  -3   9  13      573.86      624.87     65.96 o 
  -2   9  13       19.02       73.18     63.53 o 
  -1   9  13        1.36      -15.80     66.16 o 
   0   9  13       95.52       67.05     22.70 o 
   1   9  13      212.55      202.29     36.19 o 
   2   9  13      195.46      187.31     44.82 o 
   3   9  13      135.76       88.99     47.24 o 
   4   9  13        6.10       36.39     58.98 o 
   5   9  13        8.68       40.54     65.87 o 
  -9  10  13      464.72      415.64    107.59 o 
  -8  10  13       13.64       81.90    121.71 o 
  -7  10  13      627.24      764.69     85.65 o 
  -6  10  13       44.22      103.92     63.21 o 
  -5  10  13       22.54      122.08     57.65 o 
  -4  10  13      177.73      240.34     58.74 o 
  -3  10  13      242.45      289.93     58.26 o 
  -2  10  13     1062.24     1120.70     80.68 o 
  -1  10  13      531.15      561.26     71.87 o 
   0  10  13        1.21       15.11     21.56 o 
   1  10  13       20.38       74.87     37.44 o 
   2  10  13        1.11       34.80     41.66 o 
   3  10  13      882.86      793.85     56.39 o 
   4  10  13       93.56      119.43     78.53 o 
  -9  11  13       17.42       90.20     78.55 o 
  -8  11  13       18.96       72.24     83.20 o 
  -7  11  13      407.15      406.68     65.74 o 
  -6  11  13      120.44      199.43     66.94 o 
  -5  11  13      683.25      752.37     86.20 o 
  -4  11  13       25.67       56.72     60.30 o 
  -3  11  13     2413.52     2357.43     84.98 o 
  -2  11  13      145.12      114.27     88.53 o 
  -1  11  13      104.79      173.86     72.46 o 
   0  11  13      125.35      208.44     86.18 o 
   1  11  13       96.62       91.03     74.87 o 
   2  11  13      144.32      174.63     66.90 o 
   3  11  13      247.74      174.93     60.82 o 
   4  11  13      319.65      331.97     83.64 o 
  -8  12  13      102.11      223.59     81.23 o 
  -7  12  13       66.56       64.55     66.33 o 
  -6  12  13        1.03       82.03     67.57 o 
  -5  12  13       74.57      159.14     63.72 o 
  -4  12  13      129.20      172.00     97.71 o 
  -3  12  13      259.19      331.56     80.21 o 
  -2  12  13      371.93      468.65     80.54 o 
  -1  12  13     1616.66     1675.00     86.76 o 
   0  12  13        8.27       25.44     79.25 o 
   1  12  13     1802.44     1734.69     98.42 o 
   2  12  13      108.42      200.80    108.80 o 
   3  12  13      186.83      283.14     83.89 o 
  -7  13  13      159.01      385.25    141.55 o 
  -6  13  13      145.19      208.24     87.05 o 
  -5  13  13        8.38       53.53     66.16 o 
  -4  13  13       15.24       85.20     85.08 o 
  -3  13  13      298.31      322.98    101.96 o 
  -2  13  13        4.66       65.66     82.48 o 
  -1  13  13      359.41      441.93    104.13 o 
   0  13  13       14.30      106.06    100.44 o 
   1  13  13        3.42       76.71     81.98 o 
   2  13  13       17.63      234.19    166.73 o 
  -6  14  13       46.48      127.31    103.25 o 
  -5  14  13       85.36      258.93     81.19 o 
  -4  14  13       25.62       51.34    109.06 o 
  -3  14  13       28.08       95.47    107.35 o 
  -2  14  13       48.99      125.47     87.79 o 
  -1  14  13      180.01      172.41     86.97 o 
   0  14  13      134.45      202.39     88.74 o 
   1  14  13      344.71      137.39    113.53 o 
  -5  15  13      262.37      418.54    170.19 o 
  -4  15  13        1.65       78.37     94.85 o 
  -3  15  13      450.17      530.87     95.10 o 
  -2  15  13        2.21      -12.26    147.44 o 
  -1  15  13      399.10      437.90     94.48 o 
   0  15  13      269.33      439.19    117.18 o 
 -11   0  14      229.11      139.48    106.14 o 
 -10   0  14      228.32      226.43     71.77 o 
  -9   0  14      114.43      102.57     64.26 o 
  -8   0  14     1946.46     1845.44    157.58 o 
  -7   0  14      221.06      254.75     65.42 o 
  -6   0  14       11.15       -1.65     74.85 o 
  -5   0  14      155.67      147.33     55.59 o 
  -4   0  14      660.79      671.65     51.88 o 
  -2   0  14      124.24      132.62     73.60 o 
  -1   0  14     1502.76     1447.22     80.51 o 
   0   0  14      795.45      758.04     79.65 o 
   1   0  14      452.75      613.30     67.17 o 
   2   0  14     5332.24     5458.64    156.96 o 
   3   0  14      183.40      285.39     78.81 o 
   4   0  14      924.54     1097.36     68.17 o 
   5   0  14      487.71      439.07     91.75 o 
   6   0  14      241.35      231.24     93.11 o 
 -11   1  14       19.40       25.79     73.84 o 
 -10   1  14       61.31       57.93     66.36 o 
  -9   1  14       17.14       25.83     54.89 o 
  -8   1  14      284.03      282.33     42.65 o 
  -7   1  14       41.18       24.85     38.95 o 
  -6   1  14        2.32       18.10     32.23 o 
  -5   1  14      261.14      306.23     40.55 o 
  -4   1  14      954.12      905.91     32.51 o 
  -3   1  14       76.43       74.49     34.77 o 
  -2   1  14     4575.13     4488.98     58.69 o 
  -1   1  14       12.70       42.32     37.59 o 
   0   1  14      802.79      840.11     37.64 o 
   1   1  14      138.28      228.00     43.01 o 
   2   1  14      979.55     1141.99     56.70 o 
   3   1  14        7.12       67.11     51.19 o 
   4   1  14      130.87      144.32     57.18 o 
   5   1  14       19.03       50.61     54.11 o 
   6   1  14      306.82      305.90     68.62 o 
 -11   2  14       13.76       28.28     64.43 o 
 -10   2  14       47.20       53.02     48.39 o 
  -9   2  14        5.03        9.94     37.02 o 
  -8   2  14       30.93       62.78     50.08 o 
  -7   2  14        4.19       26.68     38.49 o 
  -6   2  14        1.16       59.98     33.68 o 
  -5   2  14       79.63       87.28     33.64 o 
  -4   2  14      271.52      310.51     33.54 o 
  -3   2  14      405.48      408.58     33.05 o 
  -2   2  14       11.32       80.95     50.79 o 
  -1   2  14        0.33       55.48     39.20 o 
   0   2  14       17.94       90.74     42.97 o 
   1   2  14        7.26       73.82     38.79 o 
   2   2  14       14.59       31.06     43.39 o 
   3   2  14        2.45       41.43     48.62 o 
   4   2  14        4.20       49.56     58.74 o 
   5   2  14        8.45       79.11     57.64 o 
   6   2  14        5.46       54.26     70.24 o 
 -11   3  14        5.82       19.96     65.16 o 
 -10   3  14       38.59       68.43    101.52 o 
  -9   3  14       73.91       61.91     68.27 o 
  -8   3  14      145.60      142.39     33.22 o 
  -7   3  14      655.20      565.95     62.58 o 
  -6   3  14       67.28       78.06     25.36 o 
  -5   3  14      880.59      817.26     39.80 o 
  -4   3  14      246.63      246.82     25.39 o 
  -3   3  14        2.82       30.59     26.47 o 
  -2   3  14      362.01      351.45     35.19 o 
  -1   3  14       57.54       54.96     41.21 o 
   0   3  14      788.29      771.84     58.14 o 
   1   3  14       26.40       79.49     42.83 o 
   2   3  14     1182.65     1092.13     54.73 o 
   3   3  14      409.61      355.90     56.21 o 
   4   3  14      155.52      207.81     68.78 o 
   5   3  14        0.81       15.70     70.84 o 
   6   3  14       81.38      129.61     66.09 o 
 -11   4  14      204.96      199.15     94.63 o 
 -10   4  14      268.23      277.62     57.28 o 
  -9   4  14      171.82      174.52     59.46 o 
  -8   4  14     2109.29     2166.98     80.07 o 
  -7   4  14       43.24      107.46     38.76 o 
  -6   4  14      687.86      781.55     49.89 o 
  -5   4  14       44.00       33.18     21.81 o 
  -4   4  14     2162.35     2076.71     97.84 o 
  -3   4  14      212.03      192.84     27.95 o 
  -2   4  14       86.19      126.00     46.72 o 
  -1   4  14      191.43      179.92     34.44 o 
   0   4  14      501.21      531.40     40.70 o 
   1   4  14      380.64      492.87     45.39 o 
   2   4  14     4569.57     4501.33     81.35 o 
   3   4  14      528.33      523.28     59.85 o 
   4   4  14     1034.61     1086.60     58.30 o 
   5   4  14       58.24       96.25     74.80 o 
 -11   5  14       27.95        2.33     77.68 o 
 -10   5  14      196.55      234.08     93.46 o 
  -9   5  14       43.42       52.85     65.01 o 
  -8   5  14      132.82      228.90     59.87 o 
  -7   5  14      525.20      515.67     49.21 o 
  -6   5  14      110.56      175.85     52.27 o 
  -5   5  14      572.52      706.06     57.12 o 
  -4   5  14     2529.29     2556.75     60.47 o 
  -3   5  14      139.11      165.41     49.61 o 
  -2   5  14     1394.93     1388.05     36.82 o 
  -1   5  14      557.94      475.29     39.94 o 
   0   5  14       14.07        4.98     45.17 o 
   1   5  14       46.41       59.77     51.43 o 
   2   5  14       72.59      135.71     53.73 o 
   3   5  14      568.20      674.07     54.51 o 
   4   5  14       55.08      143.08     55.61 o 
   5   5  14      101.93      182.07    142.19 o 
 -10   6  14      218.21      217.01     61.39 o 
  -9   6  14       99.60      110.00     59.50 o 
  -8   6  14      385.59      440.44     63.72 o 
  -7   6  14       13.27       51.47     54.81 o 
  -6   6  14      708.77      771.59     53.69 o 
  -5   6  14       24.10        3.98     48.46 o 
  -4   6  14       42.29       91.12     58.51 o 
  -3   6  14       12.09       78.22     47.01 o 
  -2   6  14        0.02       28.39     58.32 o 
  -1   6  14      137.13      118.37     31.36 o 
   0   6  14      404.54      421.22     38.24 o 
   1   6  14        4.09      129.95     56.03 o 
   2   6  14      299.50      403.78     50.38 o 
   3   6  14       13.14       96.69     53.02 o 
   4   6  14     1010.15     1098.20     75.94 o 
   5   6  14        2.32       93.18     58.63 o 
 -10   7  14       20.17       62.41     90.11 o 
  -9   7  14        7.79       26.07     61.82 o 
  -8   7  14       70.55      139.71     79.38 o 
  -7   7  14      224.33      326.82     66.32 o 
  -6   7  14        1.30      105.19     68.57 o 
  -5   7  14       66.72      120.96     55.16 o 
  -4   7  14      400.11      411.53     50.67 o 
  -3   7  14      122.52      169.15     72.50 o 
  -2   7  14       87.81      117.53     53.70 o 
  -1   7  14       38.70       95.27     49.30 o 
   0   7  14      916.61      806.23     66.09 o 
   1   7  14       58.33       95.65     38.91 o 
   2   7  14        0.30       97.25     65.56 o 
   3   7  14      173.37      275.85     49.25 o 
   4   7  14       25.22       46.99     49.98 o 
   5   7  14        1.87       25.37     64.94 o 
 -10   8  14       79.98       79.81     66.19 o 
  -9   8  14      373.13      387.29     77.03 o 
  -8   8  14      619.02      679.34     75.67 o 
  -7   8  14      103.55       96.39     64.93 o 
  -6   8  14     1013.18     1264.63    115.20 o 
  -5   8  14        8.93      100.86     58.72 o 
  -4   8  14     1125.01     1160.84     82.14 o 
  -3   8  14     1449.70     1544.21     65.67 o 
  -2   8  14        5.87      -36.83     56.04 o 
  -1   8  14      928.13      633.70     88.87 o 
   0   8  14      358.58      388.53     51.28 o 
   1   8  14      131.40      172.33     43.61 o 
   2   8  14      161.13      180.36     46.49 o 
   3   8  14      179.05      173.71     54.94 o 
   4   8  14      530.08      447.65     55.77 o 
  -9   9  14        1.93       63.07     76.32 o 
  -8   9  14        0.56       80.15     82.86 o 
  -7   9  14      129.06       67.35     80.99 o 
  -6   9  14       74.50      175.82    100.62 o 
  -5   9  14      480.33      521.90     62.51 o 
  -4   9  14     1776.61     1832.15     66.83 o 
  -3   9  14      395.18      439.17     68.03 o 
  -2   9  14     5026.28     4590.25    165.34 o 
  -1   9  14        5.56        6.95     66.09 o 
   0   9  14      216.26      241.34     65.72 o 
   1   9  14       17.78       33.44     35.36 o 
   2   9  14       18.73       57.14     73.40 o 
   3   9  14      433.86      370.88     78.25 o 
   4   9  14       53.06       26.05    101.45 o 
  -9  10  14       36.46      108.20     78.21 o 
  -8  10  14       84.67      148.41     69.66 o 
  -7  10  14       14.30       33.16     65.77 o 
  -6  10  14      368.43      513.60     77.37 o 
  -5  10  14       25.42       79.35     70.05 o 
  -4  10  14      256.66      369.88     62.98 o 
  -3  10  14      168.17      195.41     61.93 o 
  -2  10  14      100.77      161.78     68.63 o 
  -1  10  14       42.79       38.07     73.48 o 
   0  10  14      432.00      533.57     92.10 o 
   1  10  14      121.50      137.01     78.54 o 
   2  10  14      636.37      537.40    106.95 o 
   3  10  14      241.29      163.40    110.55 o 
  -8  11  14       58.86       81.23     89.65 o 
  -7  11  14      253.92      282.79     79.52 o 
  -6  11  14       50.44      134.62     79.27 o 
  -5  11  14       45.08      101.90     73.15 o 
  -4  11  14       39.11       67.34     72.64 o 
  -3  11  14       13.25       90.33     65.19 o 
  -2  11  14      241.30      314.47     81.46 o 
  -1  11  14        2.54       88.03     78.52 o 
   0  11  14       11.71      141.92     81.24 o 
   1  11  14       77.02      203.44     81.93 o 
   2  11  14        1.68       54.21     84.30 o 
   3  11  14       10.02       95.90    119.53 o 
  -7  12  14        9.84       95.84     78.13 o 
  -6  12  14      512.81      684.76     76.01 o 
  -5  12  14       47.44       93.36     75.44 o 
  -4  12  14       93.65      144.83     77.20 o 
  -3  12  14       88.01      195.66     75.42 o 
  -2  12  14        3.15       32.82     84.59 o 
  -1  12  14      168.48      230.98     82.70 o 
   0  12  14       97.23      146.53     83.68 o 
   1  12  14       24.14      252.04    110.20 o 
   2  12  14      158.65      281.83    116.17 o 
  -6  13  14      113.70      171.73     85.77 o 
  -5  13  14      116.35      181.58     81.54 o 
  -4  13  14      797.76      872.83     85.47 o 
  -3  13  14       18.70       25.67     88.41 o 
  -2  13  14      713.96      759.08    154.58 o 
  -1  13  14        5.93       35.90    109.71 o 
   0  13  14     1327.23     1277.90    116.53 o 
   1  13  14       62.05      111.79     89.02 o 
  -5  14  14        0.39       47.34     98.85 o 
  -4  14  14        2.65      107.87    102.78 o 
  -3  14  14      145.03      117.78    165.20 o 
  -2  14  14       28.41       37.05    114.18 o 
  -1  14  14       85.42      122.01     95.39 o 
 -11   1  15      163.27      219.48    135.33 o 
 -10   1  15       21.61        9.70     65.19 o 
  -9   1  15      498.38      332.28     49.00 o 
  -8   1  15        3.70       25.33     53.09 o 
  -7   1  15      342.86      285.69     37.23 o 
  -6   1  15       62.40       55.63     33.29 o 
  -5   1  15       17.48        7.61     29.99 o 
  -4   1  15        3.85       44.14     35.39 o 
  -3   1  15      239.07      254.25     39.15 o 
  -2   1  15       74.57      105.11     46.64 o 
  -1   1  15      793.46      762.09     41.49 o 
   0   1  15        5.63       66.15     40.53 o 
   1   1  15     3261.46     3152.51     69.18 o 
   2   1  15       19.65      106.53     52.72 o 
   3   1  15      353.09      293.16     48.43 o 
   4   1  15        4.00       69.98     53.42 o 
   5   1  15        0.67      100.01     71.70 o 
 -10   2  15      138.19      116.29     78.07 o 
  -9   2  15       51.73       66.83     54.83 o 
  -8   2  15      273.02      237.38     48.27 o 
  -7   2  15      867.44      816.81     57.98 o 
  -6   2  15       35.44       25.22     31.48 o 
  -5   2  15     1049.51     1132.43     64.23 o 
  -4   2  15       18.69       51.78     34.40 o 
  -3   2  15     1702.46     1794.54     46.33 o 
  -2   2  15      219.38      209.74     39.17 o 
  -1   2  15      305.82      316.22     36.54 o 
   0   2  15       28.71       90.74     44.29 o 
   1   2  15       14.04       26.12     60.36 o 
   2   2  15      636.85      597.03     48.14 o 
   3   2  15     1335.18     1302.29     56.73 o 
   4   2  15      173.84       92.31     73.62 o 
   5   2  15     1278.65     1234.01     64.72 o 
 -10   3  15       92.33      107.18     69.20 o 
  -9   3  15     1081.67     1069.25     66.38 o 
  -8   3  15       11.36       33.88     52.13 o 
  -7   3  15      428.20      319.83     60.49 o 
  -6   3  15      110.15      110.16     34.97 o 
  -5   3  15        3.32       62.47     38.69 o 
  -4   3  15      689.79      750.38     49.21 o 
  -3   3  15      822.00      781.61     75.76 o 
  -2   3  15     1914.93     1751.83     63.09 o 
  -1   3  15      611.82      609.08     36.70 o 
   0   3  15       10.16       33.27     35.74 o 
   1   3  15     1374.07     1234.33     54.02 o 
   2   3  15       26.59       77.13     49.87 o 
   3   3  15      463.15      313.08     71.34 o 
   4   3  15        3.73       40.88     57.98 o 
   5   3  15        6.14       57.14     63.64 o 
 -10   4  15        0.57       40.45     65.36 o 
  -9   4  15       24.26       63.91     62.44 o 
  -8   4  15        2.29       30.84     57.21 o 
  -7   4  15       46.78       55.14     51.98 o 
  -6   4  15      115.30      105.11     89.03 o 
  -5   4  15      409.59      400.64     58.62 o 
  -4   4  15       88.81       97.41     32.25 o 
  -3   4  15      771.86      718.66     63.30 o 
  -2   4  15      916.53      803.37     97.35 o 
  -1   4  15        8.40       44.84     40.13 o 
   0   4  15       66.10       55.21     42.58 o 
   1   4  15       84.85       66.17     60.56 o 
   2   4  15       71.68      134.01     64.73 o 
   3   4  15      103.22      144.51     69.57 o 
   4   4  15       26.22      116.62     67.83 o 
 -10   5  15       63.75       32.20     90.77 o 
  -9   5  15       10.91       43.75     66.45 o 
  -8   5  15       13.08       45.80     57.52 o 
  -7   5  15      230.85      239.67     58.13 o 
  -6   5  15       12.90       93.62     57.26 o 
  -5   5  15       26.10       63.84     49.70 o 
  -4   5  15      197.84      297.44     78.02 o 
  -3   5  15      112.55      138.04     62.39 o 
  -2   5  15       71.85      131.18     45.11 o 
  -1   5  15      128.51      108.58     41.42 o 
   0   5  15       53.01       48.04     43.70 o 
   1   5  15     1444.62     1499.19     75.80 o 
   2   5  15      142.28      235.29     54.11 o 
   3   5  15       44.38      101.53     57.39 o 
   4   5  15        3.55       42.62     73.52 o 
 -10   6  15      280.58      266.67     72.84 o 
  -9   6  15      125.45      122.45     72.59 o 
  -8   6  15      305.63      293.05     62.20 o 
  -7   6  15      524.74      620.71     69.17 o 
  -6   6  15        1.10      107.85     58.87 o 
  -5   6  15     1083.36     1222.91     69.07 o 
  -4   6  15      116.68      194.90     51.85 o 
  -3   6  15     2855.75     2834.63     83.28 o 
  -2   6  15       30.25       48.93     52.15 o 
  -1   6  15       26.30       65.20     35.89 o 
   0   6  15      286.50      257.61     47.68 o 
   1   6  15       23.78       66.50     50.29 o 
   2   6  15      284.86      338.50     54.19 o 
   3   6  15      652.16      663.18     65.28 o 
   4   6  15      116.10      146.68     61.10 o 
  -9   7  15     1309.72     1530.11     74.19 o 
  -8   7  15        0.36       19.47     90.52 o 
  -7   7  15      563.78      675.67     74.18 o 
  -6   7  15      221.46      237.56     64.83 o 
  -5   7  15       31.63       86.87     54.48 o 
  -4   7  15      812.39      815.72     68.05 o 
  -3   7  15      438.88      446.55     54.53 o 
  -2   7  15      825.49      855.95     59.70 o 
  -1   7  15     1056.08      843.57    103.86 o 
   0   7  15      155.25      131.73     37.12 o 
   1   7  15      107.58      175.37     42.31 o 
   2   7  15       11.72       51.18     50.77 o 
   3   7  15      496.77      483.49     51.67 o 
   4   7  15      206.49      219.17     54.65 o 
  -9   8  15        1.84       10.75     93.97 o 
  -8   8  15        5.04       52.93    101.69 o 
  -7   8  15       52.53       67.80     69.16 o 
  -6   8  15       36.06       40.68     67.05 o 
  -5   8  15      950.29      914.78     78.50 o 
  -4   8  15        0.51       84.53     54.13 o 
  -3   8  15      375.61      509.57     78.07 o 
  -2   8  15       18.09       53.93     53.87 o 
  -1   8  15       35.81      140.65     59.99 o 
   0   8  15       15.17       69.93     56.58 o 
   1   8  15       76.86       70.36     56.90 o 
   2   8  15       13.29       23.70     52.51 o 
   3   8  15      320.44      260.18     66.19 o 
  -8   9  15       50.98       28.55     95.46 o 
  -7   9  15      137.97      135.31     78.45 o 
  -6   9  15       55.47      144.44     70.73 o 
  -5   9  15        0.54      120.19     72.70 o 
  -4   9  15      257.93      329.26     74.94 o 
  -3   9  15       20.95      136.58     64.84 o 
  -2   9  15        0.98      111.48     68.96 o 
  -1   9  15        7.62       97.43     78.07 o 
   0   9  15       40.13      123.30     65.74 o 
   1   9  15      296.60      337.54     60.65 o 
   2   9  15       15.53       86.34     70.46 o 
   3   9  15      435.84      264.78     61.73 o 
  -8  10  15      255.07      260.24     75.19 o 
  -7  10  15       76.40      113.75     70.38 o 
  -6  10  15       44.02      130.35     90.19 o 
  -5  10  15      438.30      499.41     68.93 o 
  -4  10  15       33.69       95.17     66.82 o 
  -3  10  15      760.96      837.58     69.53 o 
  -2  10  15       61.18       74.75     66.41 o 
  -1  10  15      404.93      383.22     67.70 o 
   0  10  15      573.99      445.78     69.07 o 
   1  10  15      111.48      181.59     71.28 o 
   2  10  15       11.54      113.73    136.07 o 
  -7  11  15      187.47      267.58     91.54 o 
  -6  11  15       37.75      123.64     75.32 o 
  -5  11  15        0.29      129.69     87.91 o 
  -4  11  15      214.67      267.00     70.27 o 
  -3  11  15      397.49      459.66    104.20 o 
  -2  11  15      222.26      297.68     70.10 o 
  -1  11  15     1248.66     1093.86     73.19 o 
   0  11  15      226.83      272.92     73.13 o 
  -6  12  15        0.76       92.77     86.59 o 
  -5  12  15        3.43       39.25     81.46 o 
  -4  12  15        0.13      116.36     91.92 o 
  -3  12  15      378.83      394.64     75.65 o 
  -2  12  15       67.04       85.75     82.22 o 
  -1  12  15      125.28      179.58     90.78 o 
  -4  13  15      293.31      442.82     87.42 o 
  -3  13  15       86.01      173.54     88.20 o 
  -2  13  15       19.36      115.46     89.37 o 
 -10   0  16      484.85      409.35    160.81 o 
  -9   0  16      472.66      318.77    165.92 o 
  -8   0  16      106.62       85.87     67.27 o 
  -7   0  16       51.11       20.73     57.72 o 
  -6   0  16       93.54       43.66     52.11 o 
  -5   0  16     1227.34     1241.78     99.02 o 
  -4   0  16      366.18      366.68     70.63 o 
  -3   0  16        2.21       67.34     51.83 o 
  -2   0  16      741.24      694.38     56.21 o 
  -1   0  16      172.79      188.02     56.88 o 
   0   0  16     3498.58     3548.91    130.37 o 
   1   0  16      678.05      733.69     68.67 o 
   2   0  16      119.91      179.24     73.16 o 
   3   0  16       61.50       51.44     69.95 o 
   4   0  16      111.11      119.01     97.52 o 
 -10   1  16      279.03      263.81     67.10 o 
  -9   1  16      351.56      322.73     51.97 o 
  -8   1  16      631.15      551.04     77.70 o 
  -7   1  16        5.28       33.41     33.14 o 
  -6   1  16      232.82      208.01     58.06 o 
  -5   1  16        5.73       10.49     37.46 o 
  -4   1  16        1.35       18.02     37.22 o 
  -3   1  16       35.94       31.43     40.34 o 
  -2   1  16        0.02       -6.74     43.31 o 
  -1   1  16       18.14       54.44     42.82 o 
   0   1  16      732.74      756.16     53.11 o 
   1   1  16      620.61      665.04     66.42 o 
   2   1  16     1247.27     1257.44     76.05 o 
   3   1  16       75.90      130.67     59.22 o 
   4   1  16      759.47      884.61     63.36 o 
 -10   2  16       20.73       11.31     80.23 o 
  -9   2  16        1.65        5.41     53.60 o 
  -8   2  16        3.18       44.26     62.27 o 
  -7   2  16        0.80       31.91     37.26 o 
  -6   2  16        1.72        5.13     31.18 o 
  -5   2  16        1.10        4.20     39.32 o 
  -4   2  16       61.52       61.86     37.45 o 
  -3   2  16      136.94      134.91     44.90 o 
  -2   2  16      597.79      582.14     40.51 o 
  -1   2  16      126.43      163.99     44.89 o 
   0   2  16      150.77      198.15     46.29 o 
   1   2  16        1.16       84.57     48.58 o 
   2   2  16       41.66      142.39     55.37 o 
   3   2  16        0.50       44.98     57.13 o 
   4   2  16       69.33       97.74     83.10 o 
 -10   3  16      285.56      203.66     68.72 o 
  -9   3  16      231.84      254.16     60.13 o 
  -8   3  16      230.73      310.85     62.55 o 
  -7   3  16       27.33       65.20     61.90 o 
  -6   3  16      270.75      228.32     37.36 o 
  -5   3  16       89.42       47.60     53.48 o 
  -4   3  16      125.77      198.36     53.50 o 
  -3   3  16       11.65       28.86     37.45 o 
  -2   3  16      121.77      103.51     48.82 o 
  -1   3  16      349.96      321.44     49.05 o 
   0   3  16        3.35       43.84     47.41 o 
   1   3  16      292.51      275.08     53.57 o 
   2   3  16      560.91      575.08     58.63 o 
   3   3  16       14.09       45.91     60.15 o 
  -9   4  16      425.19      351.73     87.77 o 
  -8   4  16       78.69      159.17     53.90 o 
  -7   4  16        9.82       30.72     57.37 o 
  -6   4  16      237.16      270.60     61.46 o 
  -5   4  16     1181.62     1217.53     63.06 o 
  -4   4  16     1209.11     1128.66    103.46 o 
  -3   4  16      148.03      149.15     35.74 o 
  -2   4  16     2019.50     1667.42    197.19 o 
  -1   4  16       31.87       81.38     41.55 o 
   0   4  16      546.09      589.84     52.15 o 
   1   4  16      171.66      210.28     61.01 o 
   2   4  16       54.52      145.98     65.12 o 
   3   4  16      264.33      273.87     62.71 o 
  -9   5  16      221.40      276.92     72.53 o 
  -8   5  16     1107.86     1179.95     79.39 o 
  -7   5  16       34.75       74.51     61.16 o 
  -6   5  16      684.62      785.63     74.31 o 
  -5   5  16       76.16      111.48     53.91 o 
  -4   5  16      221.88      165.36     66.87 o 
  -3   5  16      388.37      386.29     67.88 o 
  -2   5  16        3.68       45.60     37.45 o 
  -1   5  16      114.84      117.68     48.09 o 
   0   5  16      255.44      333.47     61.62 o 
   1   5  16       71.96      152.08     58.87 o 
   2   5  16       86.84      150.88     63.97 o 
   3   5  16       20.71       65.25     66.93 o 
  -9   6  16      164.52      209.83     75.71 o 
  -8   6  16        0.98       -3.90     65.49 o 
  -7   6  16       44.24       23.75     71.98 o 
  -6   6  16       39.81       59.06     67.68 o 
  -5   6  16       41.21      119.77     60.54 o 
  -4   6  16      367.25      399.87     62.11 o 
  -3   6  16      362.80      347.05     60.94 o 
  -2   6  16      498.75      558.85     70.83 o 
  -1   6  16        4.46       62.30     60.72 o 
   0   6  16       40.90      132.81     51.57 o 
   1   6  16       14.75       88.53     55.34 o 
   2   6  16       55.83      125.65     62.37 o 
   3   6  16       67.50       72.30     62.34 o 
  -8   7  16        0.85       41.81    124.28 o 
  -7   7  16        0.35       94.56     69.65 o 
  -6   7  16       70.30       68.70     80.00 o 
  -5   7  16       22.71      114.04     58.40 o 
  -4   7  16       81.41      194.64     58.30 o 
  -3   7  16       22.29       76.04     67.82 o 
  -2   7  16        6.74       88.33     57.23 o 
  -1   7  16      194.12      261.41     57.60 o 
   0   7  16       25.80       87.00     74.35 o 
   1   7  16      377.61      331.84     82.02 o 
   2   7  16      259.71      247.21     61.21 o 
  -8   8  16       49.52      102.86     72.61 o 
  -7   8  16      161.70      185.60     67.99 o 
  -6   8  16       33.18       71.64     82.90 o 
  -5   8  16      404.64      436.13     76.64 o 
  -4   8  16     1025.66      935.37     72.33 o 
  -3   8  16      393.51      387.50     60.18 o 
  -2   8  16     1201.37     1202.45     79.12 o 
  -1   8  16        9.92      113.36     69.87 o 
   0   8  16      933.35      760.42     79.47 o 
   1   8  16      199.87      195.06     80.47 o 
   2   8  16      148.98      196.75     80.14 o 
  -7   9  16      130.53      178.23     71.86 o 
  -6   9  16      216.71      299.63     77.37 o 
  -5   9  16        1.00       31.03     83.14 o 
  -4   9  16      523.14      522.05     69.93 o 
  -3   9  16      593.81      674.02     78.99 o 
  -2   9  16       11.42       20.49     65.43 o 
  -1   9  16      456.47      448.87     68.41 o 
   0   9  16      762.14      734.11     73.93 o 
   1   9  16      326.87      316.48     74.23 o 
  -6  10  16      107.35      137.65     86.40 o 
  -5  10  16      111.93      176.74     72.14 o 
  -4  10  16      317.63      402.59     80.66 o 
  -3  10  16      148.07      265.35     83.76 o 
  -2  10  16      994.17     1080.92    112.42 o 
  -1  10  16       29.19       78.73     73.05 o 
   0  10  16      611.61      673.00     87.06 o 
  -5  11  16       54.25       76.24     82.40 o 
  -4  11  16        1.59      183.52     81.43 o 
  -3  11  16      172.91      238.96     75.47 o 
  -2  11  16       42.05      119.89     81.14 o 
  -1  11  16        0.69       39.14     75.48 o 
  -9   1  17       55.51       67.81     52.94 o 
  -8   1  17       42.44        7.89     57.62 o 
  -7   1  17      214.35      210.59     40.70 o 
  -6   1  17      239.44      195.44     44.66 o 
  -5   1  17      993.04      957.31     86.52 o 
  -4   1  17       10.20       25.97     40.66 o 
  -3   1  17      411.91      423.94     41.31 o 
  -2   1  17       38.58       52.17     54.16 o 
  -1   1  17        0.49        7.28     42.85 o 
   0   1  17       68.47       83.96     53.49 o 
   1   1  17       87.71      139.17     61.69 o 
   2   1  17       81.24       41.63     56.47 o 
  -9   2  17      997.49      791.20     95.22 o 
  -8   2  17        7.97       12.30     54.55 o 
  -7   2  17        8.73       77.70     54.62 o 
  -6   2  17       95.41       99.12     57.44 o 
  -5   2  17        2.64       25.81     40.50 o 
  -4   2  17      496.12      525.95     50.58 o 
  -3   2  17      333.47      272.33     47.56 o 
  -2   2  17       21.43       41.86     51.86 o 
  -1   2  17      695.25      596.11     50.18 o 
   0   2  17      297.79      216.08     58.26 o 
   1   2  17     1154.55      919.81     68.54 o 
   2   2  17       52.95       75.66     59.34 o 
  -9   3  17       26.23       60.94     67.75 o 
  -8   3  17      300.56      320.21     85.26 o 
  -7   3  17      539.55      425.40     67.70 o 
  -6   3  17      209.76      246.98     63.09 o 
  -5   3  17     1285.38     1273.42     77.27 o 
  -4   3  17        4.76       16.41     58.12 o 
  -3   3  17      915.93      811.06     54.23 o 
  -2   3  17        1.07       41.89     37.27 o 
  -1   3  17      240.41      192.21     37.38 o 
   0   3  17     1340.99     1230.29     59.54 o 
   1   3  17       65.38      112.57     51.51 o 
   2   3  17        7.51       21.21     61.97 o 
  -8   4  17        0.07       11.51     57.95 o 
  -7   4  17       13.44       68.62     56.19 o 
  -6   4  17       49.21       61.13     71.10 o 
  -5   4  17        0.44       27.45     60.19 o 
  -4   4  17       38.16       68.08     65.15 o 
  -3   4  17       26.18      101.43     79.43 o 
  -2   4  17      115.59      151.20     68.32 o 
  -1   4  17      239.98      221.20     57.11 o 
   0   4  17        0.12       27.26     60.64 o 
   1   4  17      753.56      677.11     62.77 o 
   2   4  17        8.16       35.33     63.70 o 
  -8   5  17       91.62      121.89     76.76 o 
  -7   5  17       10.18       39.07     58.79 o 
  -6   5  17       43.59       78.72     60.84 o 
  -5   5  17      460.00      512.01     65.95 o 
  -4   5  17        1.73       44.26     70.56 o 
  -3   5  17        4.56      120.82     69.54 o 
  -2   5  17       10.12       33.80     62.22 o 
  -1   5  17        4.41      114.27     64.74 o 
   0   5  17       41.38      108.41     73.97 o 
   1   5  17        3.54       66.89     67.72 o 
   2   5  17        0.55       43.90     82.14 o 
  -8   6  17       19.00       39.27     77.39 o 
  -7   6  17       28.17       23.33     89.03 o 
  -6   6  17       31.18      102.46     64.04 o 
  -5   6  17       10.71       37.74     65.31 o 
  -4   6  17      657.11      717.60     76.50 o 
  -3   6  17      289.74      398.73     66.43 o 
  -2   6  17      165.54      231.92     86.24 o 
  -1   6  17     1103.16     1005.55     80.67 o 
   0   6  17      147.48      226.05     93.16 o 
   1   6  17      237.72      326.92     72.03 o 
  -7   7  17      802.98      810.98     86.03 o 
  -6   7  17      146.03      168.50     75.20 o 
  -5   7  17      934.93     1060.77     77.83 o 
  -4   7  17       15.57      125.28     74.14 o 
  -3   7  17     1419.21     1315.07     71.44 o 
  -2   7  17       26.67       97.56    109.51 o 
  -1   7  17      178.98      217.14     96.50 o 
   0   7  17      405.11      490.57     72.68 o 
   1   7  17       35.99       93.79     73.42 o 
  -6   8  17        9.26       98.98     91.20 o 
  -5   8  17        1.38       61.77     83.73 o 
  -4   8  17        2.31       92.78     64.09 o 
  -3   8  17      234.33      340.19     74.86 o 
  -2   8  17       54.54      113.00     64.19 o 
  -1   8  17      182.07      249.62     78.96 o 
   0   8  17       15.81      105.30     84.24 o 
  -5   9  17       41.84       51.12     74.21 o 
  -4   9  17        0.30      133.00     84.90 o 
  -3   9  17       17.95      106.30     73.55 o 
  -2   9  17       13.71       96.19     66.20 o 
  -1   9  17       83.03      186.00     74.22 o 
  -7   0  18       99.82       82.07     71.07 o 
  -6   0  18     1501.50     1628.61    154.45 o 
  -5   0  18        7.80       65.53     96.37 o 
  -4   0  18      112.88      105.52     74.55 o 
  -3   0  18      117.48      125.02     83.48 o 
  -2   0  18      218.58      223.37    112.78 o 
  -1   0  18       11.58       55.48     85.31 o 
   0   0  18      440.59      416.46     75.39 o 
   1   0  18       51.70      114.98     80.68 o 
  -7   1  18      219.66      224.58     79.95 o 
  -6   1  18      105.75      147.82     63.93 o 
  -5   1  18       43.77      104.23     47.48 o 
  -4   1  18      227.16      253.31     59.21 o 
  -3   1  18       93.46       46.46     56.47 o 
  -2   1  18       32.38       45.67     55.50 o 
  -1   1  18      104.80      123.70     53.87 o 
   0   1  18      403.23      368.05     58.22 o 
   1   1  18      198.85      175.83     57.16 o 
  -7   2  18        2.01       -5.89     59.32 o 
  -6   2  18       16.00       42.98     56.02 o 
  -5   2  18        0.46       37.58     63.15 o 
  -4   2  18        3.85       65.34     59.47 o 
  -3   2  18        6.38       46.71     54.43 o 
  -2   2  18        4.61       21.96     60.55 o 
  -1   2  18        9.92       30.78     51.06 o 
   0   2  18       58.50       71.03     49.34 o 
  -7   3  18      243.85      236.31     74.56 o 
  -6   3  18       48.43      129.29     70.78 o 
  -5   3  18       46.55       43.66     85.28 o 
  -4   3  18      361.66      329.49     86.00 o 
  -3   3  18       46.54       36.15     82.93 o 
  -2   3  18      230.44      244.96    111.62 o 
  -1   3  18       32.99       87.64     84.29 o 
   0   3  18       16.85       90.22     57.56 o 
  -7   4  18       71.00      175.66     71.36 o 
  -6   4  18     1294.03     1374.64    130.57 o 
  -5   4  18        5.21       21.69     72.61 o 
  -4   4  18      180.89      220.31     66.62 o 
  -3   4  18      323.93      259.60     72.99 o 
  -2   4  18      193.33      250.62     88.50 o 
  -1   4  18      358.84      380.64     82.03 o 
   0   4  18      642.06      708.62     74.88 o 
  -6   5  18      289.48      269.55     85.86 o 
  -5   5  18      216.41      222.31     68.25 o 
  -4   5  18      700.34      599.84     96.11 o 
  -3   5  18      141.45      222.42     68.01 o 
  -2   5  18      428.32      373.59     78.33 o 
  -1   5  18       31.41      114.52     90.49 o 
  -6   6  18      243.60      319.89     70.19 o 
  -5   6  18        9.14       79.48    105.40 o 
  -4   6  18      109.61      141.30     90.78 o 
  -3   6  18       20.73       24.96     70.53 o 
  -2   6  18       32.03      160.03     70.64 o 
  -1   6  18       11.18       52.03     83.08 o 
  -4   7  18       63.95      133.16     66.10 o 
  -3   7  18        3.12       70.40     82.36 o 
  -2   7  18       22.61       87.84     73.15 o 
  -5   1  19       86.17       98.82     77.64 o 
  -4   1  19      109.34      126.82    107.46 o 
  -3   1  19      287.60      347.75     74.16 o 
  -2   1  19      222.28      223.55     62.93 o 
  -4   2  19      131.56      163.61     79.31 o 
  -3   2  19      287.60      314.76     76.27 o 
                                                 
